# Supplementary material for: Promoting healthy and sustainable diets through food service interventions in university settings: a scoping review
Source: BMC Nutr. 2025 Sep 15;11:173. doi: 10.1186/s40795-025-01158-3 (PMC12439382; doi:10.1186/s40795-025-01158-3)
Supplement: Supplementary file 1 — Supplementary Material 1 [file 40795_2025_1158_MOESM1_ESM.xlsx]

## Sheet: Included studies
Study code	Study ID	Title	Year	Study design	Methodology	Secondary methodology (for mixed-methods studies)	Country	Region	Setting	Actual intervention implemented?	Overarching objective	First objective of the intervention	Second objective of the intervention	Classification according to the NOURISHING Framework	Short description of Intervention	Type of population	Number of participants	Length of intervention	Length of intervention in weeks	Outcome category	Short description of outcome	Direction of effect as described by the study authors
A1	Aaron 1995	Paradoxical effect of a nutrition labelling scheme in a student cafeteria	1995	Quantitative	Quasi-experimental		UK	Europe	Cafeteria / canteen	yes	Promotion of healthy and sustainable diets	Healthy and sustainable diets in general		N - Nutrition/sustainability label	Information on the energy and fat content of food items was displayed	Students	90	1 week	1	1) diet quality	1) energy and macronutrient intake	1) no statistically significant effects overall, negative effects for certain subgroups
B1	Ahmed 2018	Meeting the food waste challenge in higher education	2018	Quantitative	Quasi-experimental		USA	North America	Cafeteria / canteen	yes	Food waste reduction	Reduced consumer food waste		I - Improve food quality S - Healthy / sustainable retail and food service environment I - Inform people public awareness	a) offering reduced portion sizes b) use of smaller serving utensils c) educational messaging	Students & staff	n.a.	3 weeks	3	1) sustainability outcomes	1) change of amount of food waste	1) positive
A4	Aljadir 1981	Consumption of Foods from Vending Machines atthe University of Delaware	1981	Quantitative	Quasi-experimental		USA	North America	Vending machine	yes	Promotion of healthy and sustainable diets	Healthy and sustainable diets in general		O - Offer healthy/sustainable food	Vending machines with a variety of nutritious foods were installed	Students	n.a.	n.a.	n.a.	1) diet quality	1) number of sold "nutritious" items	1) positive
A2	Al-Otaibi 2021	Is Calorie Labeling on Menus Related to Weight Disturbances among Females in Saudi Arabia?	2021	Quantitative	Quasi-experimental		Saudi-Arabia	Middle East	Cafeteria / canteen	yes	Promotion of healthy and sustainable diets	Reduced calorie intake		N - Nutrition/sustainability label	Menu items had a calorie label	Students	333	n.a.	n.a.	1) diet quality 2) mental health outcomes	1) effect on calorie intake 2) weight concerns	1) positive 2) negative
A3	Alotaibi 2023	A Cross-Sectional Study of Gender Differences in Calorie Labeling Policy among Students: Dietary Habits, Nutritional Knowledge and Awareness	2023	Quantitative	Cross-sectional		Saudi-Arabia	Middle East	Cafeteria / canteen	yes	Promotion of healthy and sustainable diets	Reduced calorie intake		N - Nutrition/sustainability label	Calorie labels were posted next to food items in the cafeteria and café	Students	802	n.a.	n.a.	1) diet quality	1) likelyhood to limit daily calorie intake	1) unclear
C1	Árnadóttir 2018	Waste Separation in Cafeterias: A Study among University Students in the Netherlands	2018	Quantitative	Quasi-experimental		Netherlands	Europe	Cafeteria / canteen	yes	Sustainable food service operations	Waste management		I - Inform people public awareness	Informational triangles were placed on each table	Students	558	2 weeks	2	1) sustainability outcomes 2) Uptake	1) amount of (in)correctly sorted waste 2) to investigate how the participants had processed the information provided in the informational triangles in Study 2,	1) no effect 2) n.a.
A5	Arts 2016	A Nutrition Intervention to Increase Whole Grain Intake in College Students	2016	Quantitative	Quasi-experimental		USA	North America	Cafeteria / canteen	yes	Promotion of healthy and sustainable diets	Increased whole-grain intake		O - Offer healthy/sustainable food I - Inform people	a) Benefit-based nutrition messages displayed on monitors and on point-of-selection signs at the deli and dairy stations b) Prompts to choose whole grain bread were verbally provided by the deli station staff c) Nutrition education booths to promote whole grain and low-fat dairy consumption	Students	98	1.5 months	7	1) diet quality 2) diet quality 3) diet related health outcomes 4) Uptake	1) Whole grain intake 2) Dairy intake 3) CHD risk factors 4) Feedback on the intervention and preferred method of message delivery	1) positive 2) n.s. 3) positive 4) n.a.
A6	Bains 2021	Post-Secondary Food Service Manager Perspectives on Fruit and Vegetable Nudging Strategies: Qualitative Study	2021	Qualitative	Qualitative		Canada	North America	Cafeteria / canteen	no	Promotion of healthy and sustainable diets	Healthy and sustainable diets in general		O - Offer healthy/sustainable food	Different nudges for fruit & veg consumption	Cafeteria staff	12	n.a.	n.a.	1) Views on potential intervention(s)	1) operators view on nudges and experiences with implemented nudges	1) n.a.
C2	Barlett 2017	Campus Alternative Food Projects and Food Service Realities: Alternative Strategies	2017	Qualitative	Qualitative		USA	North America	Campus wide	no	Sustainable food service operations	Sourcing practices		H - food supply chain	several different "interventions" or changes as implemented in serveral universities are described	Students & staff	26	n.a.	n.a.	1) sustainability outcomes	1) identification of strategies how universities can have a more sustainable food service	1) n.a.
A7	Bender 2016	Nudging fruit consumption at 11 university canteens in Berlin	2016	Quantitative	Quasi-experimental		Germany	Europe	Cafeteria / canteen	yes	Promotion of healthy and sustainable diets	Increased fruit & vegetable intake		O - Offer healthy/sustainable food I - Inform people	a) fruit promoting poster b) fruit bowls moved next to checkout c) fresh fruit salad next to other dessert options d) increase in overall fruit presentation	Students, staff & visitors	n.a.	1 month	4	1) diet quality	1) The average ratio of the total sold fruit compared to the total number of visitors and the ratio of the total sold dessert options exclusive of fruit compared to the total number of 28 visitors are the most important numbers in this experiment.	1) positive
A8	Bergen 2006	Effects of Energy-Content Labels and Motivational Posters on Sales of Sugar-Sweetened Beverages: Stimulating Sales of Diet Drinks among Adults Study	2006	Quantitative	Quasi-experimental		USA	North America	Vending machine	yes	Promotion of healthy and sustainable diets	Reduced sugar intake		N - Nutrition/sustainability label I - Inform people	a) energy-content labels on non-energy-containing beverage selection panels (bright-colored “0 Calorie, 0 Carbs”) b) labels plus motivational posters encouraging the purchase of water and non–energy-containing soft drinks	Students & staff	n.a.	5 weeks	5	1) Costs 2) Costs	1) number of SSB sold 2) machine revenue	1) positive 2) positive
C3	Berger 2022	Evaluating the successes and challenges toward achieving the Real Food Commitment at Johns Hopkins University	2022	Qualitative	Qualitative		USA	North America	Cafeteria / canteen	yes	Sustainable food service operations	Sourcing practices		H - food supply chain	In 2013, the Johns Hopkins University commited to purchase at least 35% "Real Food" by 2020	Students & cafeteria staff	n.a.	7 years	364	1) sustainability outcomes 2) Feasibility	1) Real Food Percentage of JHU Dining purchases 2) Challenges	1) positive 2) n.a.
A9	Bevet 2018	You can’t “nudge” nuggets: An investigation ofcollege late-night dining with behavioral economics interventions	2018	Quantitative	Quasi-experimental		USA	North America	Cafeteria / canteen	yes	Promotion of healthy and sustainable diets	Increased fruit & vegetable intake		O - Offer healthy/sustainable food	a) vegetable-heavy entrées were added at the beginning of the self-serve line. b) a snack-food convenience line with healthier options was created ( including chips and salsa, hummus, popcorn, trail mix, yogurt, and pre-cut fruit)	Students	681	3 weeks	3	1) diet quality	1) selection of healthy foods compared to unhealthy food	1) positive
B2	Bicalho 2015	Impact of an intervention to reduce waste in a Food and Nutrition Unit	2013	Quantitative	Quasi-experimental		Brazil	Latin America	Cafeteria / canteen	yes	Food waste reduction	Reduced consumer food waste		I - Inform people public awareness	Educational posters and leaflets containing information on food waste and data on hunger and poverty in our country	Students & staff	n.a.	2 weeks	2	1) sustainability outcomes	1) change in amount of food waste	1) positive
A10	Biden 2018	Point-of-Purchase Labels and Reward Cards Improve Sales of Healthy Foods in University Dining Halls	2018	Quantitative	Quasi-experimental		Canada	North America	Cafeteria / canteen	yes	Promotion of healthy and sustainable diets	Healthy and sustainable diets in general		N - Nutrition/sustainability label U - Use economic tools	a) Labelling healthy options in the canteen (FRESH approved) b) reward system: 1 free fruit after purchasing 9 fruits	Students	n.a.	3 years	156	1) Costs 2) diet quality	1) net sales 2) proportion of FRESH approved items compared to non-FRESH approved items	1) positive 2) positive
A11	Blake 2021	Favorable Commercial and Health Behavior Impacts of a Healthy Vending Policy at an Australian University	2021	Quantitative	Quasi-experimental		Australia	High-income Australasia	Vending machine	yes	Promotion of healthy and sustainable diets	Reduced sugar intake		N - Nutrition/sustainability label O - Offer healthy/sustainable food	a) traffic light labeling on beverages in food outlets b) healthy beverage vending changes	Students	n.a.	2 years	104	1) Costs 2) diet quality	1) changes in beverage vending volume and revenue ´ 2) volume sales of red, amber, and green beverages. To determine the effect on key nutrients sold, analyses examined change in energy purchased (overall mega-joules and kilojoules per unit) and sugar purchased (overall kilograms and grams per unit), as well as changes in HealthStar Rating of beverage products sold.	1) positive 2) positive
B3	Borges 2019	Impact of a campaign for reducing food waste in a university restaurant	2019	Quantitative	Quasi-experimental		Brazil	Latin America	Cafeteria / canteen	yes	Food waste reduction	Reduced consumer food waste		I - Inform people public awareness G - give nutrition education and skills	1) The training among employees about reducing waste during the stages of receiving goods, storage, pre-preparation, preparation, cooking and distribution of meals to diners 2) Educational posters in the eating environment with messages about avoiding food waste	Students, staff & cafeteria staff	19	1 month	4	1) sustainability outcomes 2) sustainability outcomes	1) preconsumer food waste 2) postconsumer food waste	1) positive 2) positive 3) positive
A12	Broers 2018	Investigating the conditions for the effectiveness of nudging: Cue-to-action nudging increases familiar vegetable choice	2018	Quantitative	Quasi-experimental		Belgium	Europe	Cafeteria / canteen	yes	Promotion of healthy and sustainable diets	Increased fruit & vegetable intake		O - Offer healthy/sustainable food I - Inform people	a) short “cue-to-action” messages placed on trays and above the hot vegetable buffet b) placement of dishes with “prebiotic” vegetables in a more accessible place	Students, staff & visitors	n.a.	1 month	4	1) diet quality 2) diet quality	1) proportion of sales from the hot vegetable buffet amongst all registered meals sold 2) proportion of prebiotic vegetable servings amongst all sales from the hot vegetable buffet	1) positive 2) negative
A13	Broers 2019	Default-name and tasting nudges increase salsify soup choice without increasing overall soup choice	2019	Quantitative	Quasi-experimental		Belgium	Europe	Kiosk	yes	Promotion of healthy and sustainable diets	Increased fruit & vegetable intake		O - Offer healthy/sustainable food	a) A “default-name” nudge: the name of the soup was changed to “Suggestion of the chef: salsify and turmeric soup” b) A “tasting” nudge: small salsify soup samples were handed out	Students	n.a.	3 weeks	3	1) diet quality	1) The number of meals sold (checks), noted as n 2) The number of soup sales 3) The number of salsify soup sales 4) the volume in liters of salsify soups that were sold (small, big or a liter).	1) positive
A14	Brown 2014	The Effects of a Nutrition Education Intervention on Vending Machine Sales on a University Campus	2014	Quantitative	Quasi-experimental		USA	North America	Vending machine	yes	Promotion of healthy and sustainable diets	Healthy and sustainable diets in general		N - Nutrition/sustainability label I - Inform people	a) traffic light labels for snack items. b) sticker explaining the 3 color-coded stickers and gaving brief nutrition information about each colored sticker. c) posters placed around campus encouraging students to select the green colored items	Students	n.a.	2 weeks	2	1) diet quality	1) number of items sold by color category	1) partly positive, partly no effect
A15	Brunner 2017	Carbon Label at a University Restaurant – Label Implementation and Evaluation	2017	Quantitative	Quasi-experimental		Sweden	Europe	Cafeteria / canteen	yes	Promotion of healthy and sustainable diets	Reduced carbon footprint		N - Nutrition/sustainability label	Label with length and color according to the amount of emissions, a footprint symbol and the numerical value of emissions in kilograms of carbon dioxide equivalent.	Students, staff & Visitors	3715	1.5 months	7	1) sustainability outcomes 2) sustainability outcome	1) percentage of dishes sold 2) Greenhouse Gas Emissions	1) small positive effect 2) mixed effects
B4	Burton 2016	Benefits, Barriers, and Challenges to University-Level Food Waste Tracking	2016	Qualitative	Qualitative		USA	North America	Campus wide	yes	Food waste reduction	Reduced consumer food waste		S - Healthy / sustainable retail and food service environment	Food waste tracking system	Cafeteria staff	24	n.a.	n.a.	1) Views on potential intervention(s) 2) Feasibility 3) Views on potential intervention(s)	1) Benefits of a food waste tracking system 2) Barriers to a food waste tracking system 3) Recommendations for a long-term, university-level food waste tracking system	1) n.a. 2) n.a. 3) n.a.
A16	Buscher 2001	Point-of-purchase messages framed in termsof cost,convenience, taste, and energy improve healthful snack selection in acollege foodservice setting	2001	Quantitative	Quasi-experimental		Canada	North America	Cafeteria / canteen	yes	Promotion of healthy and sustainable diets	Healthy and sustainable diets in general		I - Inform people	a) POP messages were written for fruit basket / vegetable basket/ pretzels/ yoghurt with a food choice stimulus + active cartoon person+ cartoon renditionof targeted food b) POP intervention targeting a single food (yoghurt)	Students	2280	1 month	4	1) diet quality 2) Acceptability	1) sales data of each food item 2) memory of the POP messages	1) positive 2) unclear
C4	Campbell 2014	Local foods in a university setting: Price consciousness, product involvement, price/quality inference and consumer’s willingness-to-pay	2014	Quantitative	Cross-sectional		USA	North America	Cafeteria / canteen	no	Sustainable food service operations	Sourcing practices		H - food supply chain	relationship between the construct of willingness-to-pay as the outcome variable and price consciousness, product involvement, and price/quality inference as the anteceding predicting variables related to local food products	Students	352	n.a.	n.a.	1) Acceptability	1) willingness-to-pay	1) n.a.
A17	Campbell- Arvai 2014	Motivating Sustainable Food Choices: THe Role of Nudges, Value Orientation , and Information Provision	2012	Quantitative	Quasi-experimental		USA	North America	Cafeteria / canteen	yes	Promotion of healthy and sustainable diets	Reduced intake of animal-based foods		O - Offer healthy/sustainable food	a) presentation of meat-free menu items in either a default or nondefault position, b) presence or absence of information about the environmental benefits of reducing meat consumption c) attractiveness—appealing or unappealing—of the meat-free options	Students	320	2 weeks	2	1) sustainability outcomes	1) Hypothetical choice of default menu option	1) positive
A18	Cardenas 2015	The effect of changes in visibility and price on fruit purchasing at a university cafeteria in Lima, Peru	2014	Quantitative	Quasi-experimental		Peru	Latin America	Cafeteria / canteen	yes	Promotion of healthy and sustainable diets	Increased fruit & vegetable intake		O - Offer healthy/sustainable food U - Use economic tools	a) fruit was displayed >3 m from the point of purchase with no additional information b) displaying the fruit near the point of purchase with added health and price information c) added a 33 % price reduction for fruit	Students & staff	150	3 weeks	3	1) diet quality 2) Acceptability	1) daily pieces of whole fruit purchased; (ii) daily number of full meals sold, hereafter referred to as ‘meals’, a proxy measure of the daily number of cafeteria users; and (iii) the fruit ratio, defined as the ratio between the total pieces of fruit purchased and the total number of meals sold in the same day. 2) perceptions of the marketing strategies of fruit.	1) positive 2) n.a.
A19	Castellari 2018	Can menu labeling affect away-from-home-dietary choices?	2018	Quantitative	Quasi-experimental		Italy	Europe	Cafeteria / canteen	yes	Promotion of healthy and sustainable diets	Reduced calorie intake		N - Nutrition/sustainability label	Display of nutritional labels indicating either a partial or a complete ranking of dishes in terms of their caloric content: a) Less Caloric Labels: within each menu category the label indicates the option with the lowest level of calories per portion b) Calories Ranking Labels: within each meal category the labels indicate a ranking among options	Students & visitors	930	4 days	0.6	1) diet quality	1) propensity to select a “healthy option”	1) no impact
B5	Cavazos 2023	Institutional and Individual Effects of Greenwashing on Food Waste	2022	Quantitative	Quasi-experimental		USA	North America	Cafeteria / canteen	yes	Food waste reduction	Reduced consumer food waste		S - Healthy / sustainable retail and food service environment	a) Survey to ask about perceptions of composting and check if pre-portioned options changed plate waste b) Field experiment to increase awareness of food waste and compost options	Students & staff	4004	1 week	1	1) sustainability outcomes 2) sustainability outcomes	1) Composting after nudge intervention where compost bin was moved closer to dish disposal 2) Plate waste	1) positive
A20	Cerezo-Prieto 2021	Towards healthy pathways: Effect of nutrition labels on eating behaviours in a university canteen	2021	Quantitative	Cross-sectional		Spain	Europe	Cafeteria / canteen	yes	Promotion of healthy and sustainable diets	Healthy and sustainable diets in general		N - Nutrition/sustainability label	Posters with nutritional information on a traffic light colour scale for each dish	Students	89	1 week	1	1) diet quality 2) Acceptability	1) change in food types consumed	1) positive
A21	Cesareo 2022	The effectiveness of nudging interventions to promote healthy eating choices: A systematic review and an intervention among Italian university students	2021	Quantitative	Quasi-experimental		Italy	Europe	Cafeteria / canteen	yes	Promotion of healthy and sustainable diets	Healthy and sustainable diets in general		N - Nutrition/sustainability label O - Offer healthy/sustainable food I - Inform people	Increased convenience, provided disclosures, priming, and attracting attention There was one healthy option in each course of each meal (3 courses).	Students & visitors	375	5 days	0.7	1) diet quality	1) Number of target dishes selected by each client.	1) positive
A22	Chapman 2012a	Nudging Customers towards Healthier Choices: An Intervention in the University Canteen (study 1)	2012	Mixed-Method	Quasi-experimental	Qualitative	UK	Europe	Cafeteria / canteen	yes	Promotion of healthy and sustainable diets	Increased fruit & vegetable intake		O - Offer healthy/sustainable food	The location of selected food items (fruit, confectionary) was manipulated (near the checkout vs away from the checkout).	Students, staff & visitors	n.a.	3 weeks	3	1) diet quality 2) Implemetation fidelity	1) Weekly sales of fruits and confectionary 2) intentional vs impuls purchasing of fruits and confectionary	1) negative 2) n.a.	D2
A23	Chapman 2012b	Nudging Customers towards Healthier Choices: An Intervention in the University Canteen (study 2)	2012	Quantitative	Quasi-experimental		UK	Europe	Cafeteria / canteen	yes	Promotion of healthy and sustainable diets	Increased whole-grain intake		O - Offer healthy/sustainable food	Removed for one day the choice of white baguettes from their sandwich bar, customers were offered brown baguettes only.	Students, staff & visitors	180	1 day	0.2	1) diet quality	1) Sales of white and brown baguettes	1) positive	D2
C5	Chen 2011	College and university dining services administrators’ intention to adopt sustainable practices Results from US institutions	2011	Quantitative	Cross-sectional		USA	North America	Cafeteria / canteen	no	Sustainable food service operations	Sourcing practices		S - Healthy / sustainable retail and food service environment	Questionnaire on attitude and practice of sustainable practices in uni food service	Cafeteria staff	138	n.a.	n.a.	1) Views on potential intervention(s)	1) Intention of food service admin to adopt sustainable practices.	1) n.a.
A24	Christoph 2016	The Influence of Nutrition Label Placement on Awareness and Use among College Students in a Dining Hall Setting	2016	Quantitative	Quasi-experimental		USA	North America	Cafeteria / canteen	yes	Promotion of healthy and sustainable diets	Healthy and sustainable diets in general		N - Nutrition/sustainability label	Nutrition labels were placed on sneeze guards in two dining halls and directly in front of food in two comparator dining halls.	Students	2729	3 months	13	1) Uptake	1) Diners were surveyed on how often the dining hall pro- vided labels, whether the diner noticed them that day, and whether the diner used them that day.	1) n.a.
A25	Christoph 2017	A Cross-Sectional Study of the Relationship between Nutrition Label Use and Food Selection, Servings, and Consumption in a University Dining Setting	2017	Quantitative	Cross-sectional		USA	North America	Cafeteria / canteen	yes	Promotion of healthy and sustainable diets	Healthy and sustainable diets in general		N - Nutrition/sustainability label	Nutrition label, including the dish title, serving size, number of calories, and grams of fat, carbohydrates, and protein	Students	1069	2 weeks	2	1) diet quality	1) consumption of different foods	1) positive
A26	Chu 2009	Improving Patrons’ Meal Selections Through the Use of Point-of-Selection Nutrition Labels	2009	Quantitative	Quasi-experimental		USA	North America	Cafeteria / canteen	yes	Promotion of healthy and sustainable diets	Healthy and sustainable diets in general		N - Nutrition/sustainability label	Nutrition labels were added to point of selection of entrees in dining hall	Students & visitors	n.a.	2 weeks	2	1) diet quality	1) Sales data	1) positive
A27	Cinciripini 1984	Changing Food Selections in a Public Cafeteria	1984	Quantitative	Quasi-experimental		USA	North America	Cafeteria / canteen	yes	Promotion of healthy and sustainable diets	Healthy and sustainable diets in general		N - Nutrition/sustainability label U - Use economic tools	a) Caloric Feedback: two large signs listed all available daily menu items and their corresponding caloric value b) Labeling: Several specific foods of high nutritinoal value and low in overall fat and calories were labeled as "green triangle" foods c) Token System: Monetary rebate contingent upon selection of green trangle foods	Students	5542	2 months	9	1) diet quality	1) Consumption of seven groups of menu items: vegetable/soup/fruit/low-fat dairy, high-fat/dessert/sauces, red meats, chicken/fish/turkey, regular dairy, carbohydrates, salads	1) positive
A28	Cioffi 2015	A nudge in a healthy direction. The effect of nutrition labels on food purchasing behaviors in university dining facilities	2015	Quantitative	Quasi-experimental		USA	North America	Kiosk	yes	Promotion of healthy and sustainable diets	Healthy and sustainable diets in general		N - Nutrition/sustainability label	Labels summarising caloric content and nutrient composition information	Students & visitors	n.a.	3 years	156	1) diet quality	1) Weekly sales data	1) positive
A29	Clevel 2020	How many chickens does it take to make an egg? Animal welfare and environmental benefts of replacing eggs with plant foods at the University of California, and beyond	2020	Quantitative	Modelling		USA	North America	Cafeteria / canteen	no	Promotion of healthy and sustainable diets	Reduced intake of animal-based foods		I - Improve food quality	Replacement of egg-based mayonnaise with plant-based mayonnaise	Students	n.a.	n.a.	n.a.	1) sustainability outcomes 2) sustainability outcomes	1) Animal welfare 2) Evironmental impact	1) positive 2) positive
C6	Cline 2022	Community relationships and sustainable university food procurement: The University of North Carolina at Chapel Hill and the Real Food Challenge	2022	Qualitative	Qualitative		USA	North America	Campus wide	yes	Sustainable food service operations	Sourcing practices		H - food supply chain	The Real Food Challenge (RFC) is a national organization of student activists and institutional food sustainability professionals seeking to shift 20% of institutional food purchasing toward what they define as “real food”, i.e., food that is local and community-based, fair, ecologically sound, and/or using humane practices in production	Students, staff & cafeteria staff	13	4 years	208	1) Feasibility 2) Feasibility	1) Stakeholder Influences on Sustainability Commitments 2) Effects of a third-party certification on campus food purchasing and community relationships	1) n.a. 2) n.a.
A30	Collins2019	Two observational studies examining the effect of a social norm and a health message on the purchase of vegetables in student canteen settings	2018	Quantitative	Quasi-experimental		UK	Europe	Cafeteria / canteen	yes	Promotion of healthy and sustainable diets	Increased fruit & vegetable intake		I - Inform people	In one canteen a social norm message and in another a health message, both were intended to increase vegetable in meal purchase	Students	n.a.	1 week	1	1) diet quality 2) diet quality 3)Uptake	1) Purchases of meals that include vegetables in the dish 2) Purchase of vegetable side dishes 3) If students had seen the posters	1) partially positive (one type of message) 2) mixed
A31	Cranage 2008	Effect of Nutrition Information in Perceptions of Food Quality, Consumption Behavior and Purchase Intentions	2008	Quantitative	Quasi-experimental		USA	North America	Cafeteria / canteen	yes	Promotion of healthy and sustainable diets	Healthy and sustainable diets in general		N - Nutrition/sustainability label	Nutrition information was presented on the counter next to each entrée	Students, staff & visitors	150	2 weeks	2	1) Acceptability 2) Acceptability 3) diet quality	1) Satisfaction with food quality 2) Intentions to repurchase 3) Food selection	1) positive 2) positive 3) positive
A32	Dantas 2021	Portuguese typical starter soup: Does salt reduction affect perception and sensory quality at a university canteen?	2021	Quantitative	Quasi-experimental		Portugal	Europe	Cafeteria / canteen	yes	Promotion of healthy and sustainable diets	Reduced salt intake		S - Service environment healthy / sustainable	Varieed salt addition in the dishes	Students	107	3 days	0.4	1) Acceptability 2) Acceptabilit	1) Acceptibility 2) saltiness perception	1) positive 2) positive
A34	Davis 1982	Point-of-Choice Nutrition Information for the Modification of Milk Selection	1982	Quantitative	Quasi-experimental		USA	North America	Cafeteria / canteen	yes	Promotion of healthy and sustainable diets	Healthy and sustainable diets in general		N - Nutrition/sustainability label I - Inform people	a) Nutrition-information sign and nutrient display cards b) Nutrient display cards only	Students	625	4 months	17	1) diet quality	1) Milk consumption	1) positive
A33	Davis-Chervin 1985	Influencing Food Selection with Point-of-Choice Nutrition Information	1985	Quantitative	Quasi-experimental		USA	North America	Cafeteria / canteen	yes	Promotion of healthy and sustainable diets	Healthy and sustainable diets in general		N - Nutrition/sustainability label I - Inform people	a) Nutrition education signs (talked about diet-related diseases) b) Nutrient display cards (like calories, cholesterol)	Students	n.a.	20 weeks	20	1) diet quality	1) Number of entrees selected at each meal (dependent measure is proportion of low-cholesterol, low-fat, or low-calorie entrees selected)	1) Mixed (somewhat positive)
B6	Davison 2022	Investigating the Impacts of Behavioural-Change Interventions and COVID-19 on the Food-Waste-Generation Behaviours of Catered Students in the UK and India	2022	Mixed-Method	Quasi-experimental	Qualitative	UK	Europe	Cafeteria / canteen	yes	Food waste reduction	Reduced consumer food waste		I - Inform people public awareness	a) Signs and table cards with info about food waste and call not to overfill plate b) posters with group feedback on quantities of FW generated in the canteens with relatable environmental and social impacts	Students	260	n.a.	n.a.	1) sustainability outcomes	1) change in the amount of food waste	1) positive 2) positive 3) positive
A35	Deliens 2016	Effectiveness of Pricing Strategies on French Fries and Fruit Purchases among University Students: Results from an On-Campus Restaurant Experiment	2016	Mixed-Method	Quasi-experimental	Qualitative	Belgium	Europe	Cafeteria / canteen	yes	Promotion of healthy and sustainable diets	Increased fruit & vegetable intake		U - Use economic tools	a) Phase 1: when french fried were chosen, meals cost 10% or 20% more b) Phase 2: when fruit was chosen, meals cost 10% or 20%less	Students	3050	2 months	9	1) diet quality 2) Other formative research outcome	1) change in fruit / french fries sales 2) consumers view on influences on food choice	1) positive 2) n.a
A36	Di Sebastiano 2021	The University of British Columbia healthy beverage initiative: changing the beverage landscape on a large post-secondary campus	2020	Quantitative	Quasi-experimental		Canada	North America	Vending machine	yes	Promotion of healthy and sustainable diets	Reduced sugar intake		O - Offer healthy/sustainable food I - Inform people	a) marketing campaign to promote tap water b) removing ssb labeled as 'red' from vending machines	Students	86	3 months	13	1) diet quality 2) Implemetation fidelity 3) Acceptability	1) total revenueand units sold for each category of beverages 2) sales data of 'red beverages' from two convienences stores nearby, to evaluate compensatory purchases 3) attitude of students towards removal of red beverages	1) positive 2) positive 3) positive
A37	Dingman 2015	Does providing nutrition information at vending machines reduce calories per item sold?	2014	Quantitative	Quasi-experimental		USA	North America	Vending machine	yes	Promotion of healthy and sustainable diets	Reduced calorie intake		N - Nutrition/sustainability label I - Inform people	a) Poster listing the Nutrition Facts Panel for each product in the vending machine b) Highlighted five products in the machine as 'Better Snacks' that met certain per package nutrition criteria c) In an email from the first author to all residents of the ‘intervention’ halls, we explained the Better Choice criteria	Students	3850	2 months	9	1) diet quality 2) Acceptability	1) change in sales data: average calories per snack sold and the proportion of Better Choice snacks sold. 2) survey about perception of information material	1) no effect measures 2) rather negative
A38	Driskell 2008	Using Nutrition Labeling as a Potential Tool for Changing Eating Habits of University Dining Hall Patrons	2008	Quantitative	Cross-sectional		USA	North America	Cafeteria / canteen	no	Promotion of healthy and sustainable diets	Healthy and sustainable diets in general		N - Nutrition/sustainability label	Nutrition labels, much like the Nutrition Facts labels but less complete, in four of six dining halls	Students	205	n.a.	n.a.	1) Uptake 2) Views on potential intervention(s)	1) usage of nutrition information and uptake 2) opinion on other nutritin information that should be offered or food items tha should be labeled	1) n.a. 2) n.a.
A39	Dual Fleckenstein 1986	Bewusst und gut essen - Eine Aktion in der Mensa der Universität Zürich	1986	Quantitative	Quasi-experimental		Switzerland	Europe	Cafeteria / canteen	yes	Promotion of healthy and sustainable diets	Healthy and sustainable diets in general		O - Offer healthy/sustainable food I - Inform people	a) Exhibition, leaflets to promote healthy and sustainable diets b) Special, healthy and sustainable menu	Students & staff	289	2 weeks	2	1) Uptake	1) Self-reported uptake and evaluation of the intervention by cafeteria user	1) Positive
A40	Duarte 2022	Infuence of information on physical activity and energy expenditure on university consumer decisions	2015	Quantitative	Quasi-experimental		Spain	Europe	Vending machine	yes	Promotion of healthy and sustainable diets	Reduced calorie intake		N - Nutrition/sustainability label	Labelling products in the vending machine with the method Physical Activity Calorie Equivalent (PACE)	Students	43	1 month	4	1) diet quality	1) change in snack choice	1) positive
C7	Dupré 2016	Increasing recycling through displaying feedback and social comparative feedback	2016	Quantitative	Quasi-experimental		France	Europe	Cafeteria / canteen	yes	Sustainable food service operations	Waste management		S - Healthy / sustainable retail and food service environment	A persuasive message, feedback information, or social comparative feedback were displayed next to recycling container	Students & staff	n.a.	2 months	9	1) sustainability outcomes	1) change in recycling and sorting errors	1) partly positive
A41	Egeler 2022	Menu Choice and Meat-Eating Habits: Results of a Field Experiment in Two University Canteens	2022	Quantitative	Quasi-experimental		Switzerland	Europe	Cafeteria / canteen	yes	Promotion of healthy and sustainable diets	Reduced intake of animal-based foods		O - Offer healthy/sustainable food	Vegetarian menu line was abolished, meat and veg-dishes were integrated into all three menu lines, veg-dishes were not labelled or marketed as such, and the share of veg-dishes was increased. The meat, fish, ovo-lacto-vegetarian and vegan dishes were randomly distributed among the three menu lines ‘Favourite’, ‘World’, and ‘Kitchen’.	Students & staff	1496	1.5 months	7	1) sustainability outcomes	1) Reduction in meat dishes chosen	1) Positive. The interventions reduced meat dishes being chosen
B7	Elllison 2019	Every plate counts: Evaluation of a food waste reduction campaign in a university dining hall	2019	Quantitative	Quasi-experimental		USA	North America	Cafeteria / canteen	yes	Food waste reduction	Reduced consumer food waste		I - Inform people public awareness	a) Posters contextualizing the problem of food waste in the U.S (economic, environmental, and social concerns related to food waste and quantified the amount of food waste per person)	Students	n.a.	5 weeks	5	1) sustainability outcomes	1) Reduction in food waste behavior	1) Positive, but not significant. The interventions tended to reduce food waste
A42	Evans 2002	The Right Bite Program: A theory- based nutrition intervention at a minority college campus	2002	Quantitative	Quasi-experimental		USA	North America	Campus wide	yes	Promotion of healthy and sustainable diets	Healthy and sustainable diets in general		O - Offer healthy/sustainable food I - Inform people G - Give nutrition education and skills	a) trained student peer educators doing education (small group presentations, information tables, brochures, dorm contests,video) b) cafeteria component: pop information, more healthful choices	Students	194	3 years	156	1) diet quality	1) student eating behaviour (fruit , juice and veg intake)	1) positive
B8	Faezirad 2021	Preventing food waste in subsidy-based university dining systems: An artificial neural network-aided model under uncertainty	2021	Quantitative	Modelling		Iran	Middle East	Cafeteria / canteen	no	Food waste reduction	Reduced consumer food waste		S - Healthy / sustainable retail and food service environment	Generation of a model based on machine learning to reduce the food waste generated at major universities that provide food subsidies	Students	n.a.	n.a.	n.a.	1) sustainability outcomes 2) Costs	1) modeled reduction of food waste 2) cost analysis	1) positive 2) positive 3) positive
A43	Falbe 2021	Developing sugar-sweetened beverage warning labels for young adults	2020	Mixed-Method	Cross-sectional	Qualitative	USA	North America	Campus wide	no	Promotion of healthy and sustainable diets	Reduced sugar intake		N - Nutrition/sustainability label	Designing of a nutrition warning label	Students	86	n.a.	n.a.	1) Views on potential intervention(s)	1) preferenceforwarning labels on SSB	1) n.a.
A44	Faria 2022	Pilot Study to Reduce Added Salt on a University Canteen through the Use of an Innovative Dosage Equipment	2022	Quantitative	Quasi-experimental		Portugal	Europe	Cafeteria / canteen	yes	Promotion of healthy and sustainable diets	Reduced salt intake		I - Improve food quality	SaltControl-C dosage equipment implemented to do a daily salt reduction until 30% less at the end of the intervention than the average of added salt content assessed in the baseline period	Students	300	2 months	9	1) Acceptability 2) diet quality	1) Consumers Satisfaction 2) reduction in salt	1) positive 2) positive
A45	Fawkes 2010	Female College Students’ Attitudes About Body Image and Food Labels and How They Affect Purchasing Behavior	2010	Quantitative	Cross-sectional		USA	North America	Cafeteria / canteen	yes	Promotion of healthy and sustainable diets	Healthy and sustainable diets in general		N - Nutrition/sustainability label	Nutrition content labels were visibly placed next to the 3 hot entrees for sale	Students	343	2 weeks	2	1) Uptake 2) mental health outcomes 3) mental health outcomes 4) Views on potential intervention(s)	1) seeing the food labels 2) Being influenced by the nutrition label 3) Comfort level with reading and understanding food labels 4) wanting to see food lables in the cafeteria	1) n.a. 2) n.a. 3) n.a. 4) n.a.
A46	Feldmann 2013a	Using student opinion and design inputs to develop an informed university foodservice menu	2013	Qualitative	Qualitative		USA	North America	Cafeteria / canteen	no	Promotion of healthy and sustainable diets	Healthy and sustainable diets in general		N - Nutrition/sustainability label	Different nutrition labeling schemes	Students	39	n.a.	n.a.	1) Views on potential intervention(s)	1) opinions about menulabeling in the campuscafeteria	1) n.a.
A47	Feldmann 2013b	Menu Psychology to Encourage Healthy Menu Selections at a New Jersey University	2013	Quantitative	Quasi-experimental		USA	North America	Cafeteria / canteen	yes	Promotion of healthy and sustainable diets	Healthy and sustainable diets in general		N - Nutrition/sustainability label O - Offer healthy/sustainable food	a) visual placement of healthier items in prominent locations, boxing of menu items, and language modifications b) a duplicate of the treatment menu, but with nutrition labels added (TMNL)	Students	266	n.a.	n.a.	1) diet quality	1) food choice	1) mixed
A48	Feldmann 2015	Nutrition information and its influence on menu choice within higher education establishments	2015	Quantitative	Quasi-experimental		USA	North America	Cafeteria / canteen	yes	Promotion of healthy and sustainable diets	Healthy and sustainable diets in general		N - Nutrition/sustainability label	Menu was labeled with healthy and non-healthy nutrient icons	Students	426	n.a.	n.a.	1) diet quality	1) food choice	1) positive trend
A49	Feltz 2022	Educational interventions and animal consumption: Results from lab and field studies	2022	Quantitative	Quasi-experimental		USA	North America	In class	yes	Promotion of healthy and sustainable diets	Reduced intake of animal-based foods		G - give nutrition education and skills	a) lab based: different humane education interventions ( advocacy pamphlet, advocacy video, philisophical ethical papers b) fiel based: philosophy class with animal ethics	Students	267	n.a.	n.a.	1) sustainability outcomes	1) 24 Hour Animal Consumption.	1) no effect
A50	Fenko 2018	Does attention to health labels predict a healthy food choice? An eye-tracking study	2018	Quantitative	Cross-sectional		Netherlands	Europe	Cafeteria / canteen	yes	Promotion of healthy and sustainable diets	Healthy and sustainable diets in general		N - Nutrition/sustainability label	Twelve packages of yoghurt were developed by adding either a Choice logo or a traffic light label to the existing packages.	Students	48	n.a.	n.a.	1) Uptake 2) diet quality	1) visual attention 2) food choice	1) n.a. 2) n.a.
C8	Fox 2019	Using Delays to Decrease Paper Consumption in Food Service and Laboratory Settings	2019	Quantitative	Quasi-experimental		USA	North America	Cafeteria / canteen	yes	Sustainable food service operations	Reduced packaging waste		S - Healthy / sustainable retail and food service environment	Implementation of a delay between paper-unit deliveries using mechanical dispensers in a university café	Students & staff	528	1 month	4	1) sustainability outcomes 2) Costs	1) change in paper units taken / material per person 2) material cost per person	1) positive 2) positive
A51 / C21	Franzidis 2023	An analysis of students’ attitudes and behaviors toward on-campus sustainable dining initiatives	2022	Quantitative	Cross-sectional		USA	North America	Cafeteria / canteen	no	Promotion of healthy and sustainable diets	Reduced intake of animal-based foods	Reduced packaging waste	O - Offer healthy/sustainable food S - Healthy / sustainable retail and food service environment	Different sustainable initiatives (eliminating plastic, increasingvegan and vegetarian options, meatless monday, local dining options)	Students	197	n.a.	n.a.	1) Uptake 2) Views on potential intervention(s) 3) Uptake	1) Knowledge of on-campus sustainable dining initiatives 2) Level of importance 3) Noticing of signage and information (academic class)	1) positive 2) n.a. 3) mixed	D
A168 / B28	Freedman 2010	Reducing Portion Size Reduces Food Intake and Plate Waste	2010	Quantitative	Quasi-experimental		USA	North America	Cafeteria / canteen	yes	Promotion of healthy and sustainable diets	Healthy and sustainable diets in general	Reduced consumer food waste	I - Improve food quality	Self-selected French fries presented in individual paper bags, portioned originally at 88 g, and decreased ~15 g/wk for 3 weeks.	Students	703	1 month	4	1) diet quality 2) sustainability outcomes 3) sustainability outcomes	1) food intake 2) food production 3) plate waste	1) positive 2) no effect 3) positive	D
A53	Freedman 2011	Point-of-Selection Nutrition Information Influences Choice of Portion Size in an All-You-Can-Eat University Dining Hall	2011	Quantitative	Quasi-experimental		USA	North America	Cafeteria / canteen	yes	Promotion of healthy and sustainable diets	Healthy and sustainable diets in general		I - Inform people	Pictures of different portion sizes of french fries and different kinds of salad dressing with corresponding quantitative nutritional information. Each sign also had one or two slogans to promote smaller serving sizes	Students	1675	1 month	4	1) diet quality 2) Uptake	1) food consumption 2) Noticing the nutrition signs and slogans	1) positive 2) positive
C9	Friedmann 2007	Scaling up: Bringing public institutions and food service corporations into the project for a local, sustainable food system in Ontario*	2007	Qualitative	Qualitative		Canada	North America	Campus wide	yes	Sustainable food service operations	Sourcing practices		H - food supply chain	LFP is a NGO that certifies locally produced foods andlocal supply chains. The university used this NGO to scale up their local supply chain	Students	n.a.	n.a.	n.a.	1)feasibility	1) Challenges with implementation 2) Factors supporting implementation	1) n.a.
A56	Garnett 2019	Impact of increasing vegetarian availability on meal selection and sales in cafeterias	2019	Quantitative	Quasi-experimental		UK	Europe	Cafeteria / canteen	yes	Promotion of healthy and sustainable diets	Reduced intake of animal-based foods		O - Offer healthy/sustainable food	Fortnightly alternation between 1 (control) and 2 (experiment) vegetarian options at lunchtimes	Students	n.a.	4 months	17	1) sustainability outcomes	1) sale of vegetarian dishes	1) positive
A55	Garnett 2020	Order of meals at the counter and distance between options affect student cafeteria vegetarian sales	2020	Quantitative	Quasi-experimental		UK	Europe	Cafeteria / canteen	yes	Promotion of healthy and sustainable diets	Reduced intake of animal-based foods		O - Offer healthy/sustainable food	a) alternating weekly between a vegetarian option (‘VegFirst’) and a meat option (‘MeatFirst’) being placed first in line b) changing the distance between choice options.	Students	n.a.	2 years	104	1) sustainability outcomes 2) sustainability outcomes	1) sale of vegeterian dishes (after only changing the order) 2) sale of vegeterianoption (after changing the distance between options)	1) mixed 2) small positive effect
A54	Garnett 2021	Price of change: Does a small alteration to the price of meat and vegetarian options affect their sales?	2021	Quantitative	Quasi-experimental		UK	Europe	Cafeteria / canteen	yes	Promotion of healthy and sustainable diets	Reduced intake of animal-based foods		U - Use economic tools	Small change to the price of vegetarian meals (decreased by 20p from £2.05 to £1.85) and meat meals (increased by 20p from £2.52 to £2.72)	Students	n.a.	5 weeks	5	1) sustainability outcomes 2) sustainability outcomes	1) vegetarian and meat sales 2) 325 consumers had bought at least one meal the term vbefore, were therefore assigned a quartile based on their level of vegetarian and vegan meal consumption during that time. Individual-level analysis looks at the changed behaviour in each quartile	1) partly positive 2) mixed
A57	Godfrey 2017	Communicating sustainability: student perceptions of a behavior change campaign	2017	Mixed-Method	Quasi-experimental	Qualitative	Canada	North America	Cafeteria / canteen	yes	Promotion of healthy and sustainable diets	Reduced water footprint		N - Nutrition/sustainability label I - Inform people	a) Information signs were posted in the dining hall about water footprint and food. b) Additional labels were added to the meals that were the low water footprint recommendation.	Students	n.a.	3 weeks	3	1) sustainability outcomes 2) Acceptability 2) Views on potential intervention(s)	1) proportion of low water footprint meals sold 2) Attitude assessment with hypothesis that exposure to water footprint communication would result in more positive attitude towards choosing low water meals 3) Qualitative/interview responses about choices in the dining hall and water footprints	1) null 2) Negative 3) n.a.
A58	Goto 2011	Acceptance of a Healthier Substitute for Regular Pepperoni Pizza among Campus Consumers	2011	Quantitative	Quasi-experimental		USA	North America	Cafeteria / canteen	no	Promotion of healthy and sustainable diets	Healthy and sustainable diets in general		I - Improve food quality	Different preparation of pizza: from 100% to 75% dough and from 100% to 50% cheese	Students & staff	84	1 day	0.2	1) Acceptability	1) Hedonic scale of how much participants liked each pizza	1) positive
A59	Graham 2020	Acceptability and feasibility of a cafe ́ -based sustainable food intervention in the UK	2020	Qualitative	Qualitative		UK	Europe	Café	no	Promotion of healthy and sustainable diets	Healthy and sustainable diets in general	Reduced intake of animal-based foods	O - Offer healthy/sustainable food U - Use economic tools I - Improve food quality	Focus groups were used to explore the feasibility and cultural acceptability of these different proposed intervention options.	Students, staff & cafeteria staff	62	n.a.	n.a.	1) Acceptability	1) views on healthy anf environmental friendly eating interventions like pop messages	1) mainly positive
A60	Groeve and Bleys 2017	Less Meat Initiatives at Ghent University: Assessing the Support among Students and How to Increase It	2017	Quantitative	Cross-sectional		Belgium	Europe	Cafeteria / canteen	no	Promotion of healthy and sustainable diets	Reduced intake of animal-based foods		N - Nutrition/sustainability label O - Offer healthy/sustainable food I - Improve food quality	Six different "less meat initiatives" like having meat maximum once a week, sustainability barometer, increasing supply of vegetarian dishes, introducing alternative foods like insects	Students	429	n.a.	n.a.	1) Acceptability 2) Acceptability	1) support for LMIs 2) influence of information about the climate impact of meat on the support of LMIs	1) rather negative 2) negative
A61	Guedes 2023	Promoting plant-based eating in meat-centric meal contexts: a field study	2023	Quantitative	Quasi-experimental		Portugal	Europe	Cafeteria / canteen	yes	Promotion of healthy and sustainable diets	Reduced intake of animal-based foods		O - Offer healthy/sustainable food I - Improve food quality G - Give nutrition education and skills	Promotional materials and menu redevelopment (Vegetarian meal first on the menu) and improvements to the offer of plant-based meals (training the kitchen staff)	Students	n.a.	1 week	1	1) sustainability outcomes 2) Acceptability	1) odds of a sold meal being vegetarian 2) awareness about the intervention and appraisal of vegetarian meals	1) positive
A62	Guichard 2021	Increasing vegetables purchase with a descriptive-norm message: A cluster randomized controlled intervention in two university canteens	2020	Quantitative	Quasi-experimental		France	Europe	Cafeteria / canteen	yes	Promotion of healthy and sustainable diets	Increased fruit & vegetable intake		O - Offer healthy/sustainable food	Normative vegetable purchase messages (“Most students here choose to eat vegetables at lunch”)	Students	n.a.	1 week	1	1) diet quality	1) change in number of vegetable portions on the main plate	1) slightly positive
A63	Haile 2021	Changing Hearts and Plates: The Effect of Animal-Advocacy Pamphlets on Meat Consumption	2021	Quantitative	Quasi-experimental		USA	North America	Cafeteria / canteen	yes	Promotion of healthy and sustainable diets	Reduced intake of animal-based foods		O - Offer healthy/sustainable food	Animal-advocacy pamphlet "Compassionate Choices". Control group received the pamphlet "The Cruelty Behind the Cuteness", a pamphlet produced by the Humane Society of the United States (no mention of diet).	Students	685	n.a.	n.a.	1) sustainability outcomes	1) change in meat and fish consumption	1) hardly any effect
A64	Hammond 2015	The Impact of Nutrition Labeling on Menus: A Naturalistic Cohort Study	2015	Quantitative	Quasi-experimental		Canada	North America	Cafeteria / canteen	yes	Promotion of healthy and sustainable diets	Reduced calorie intake		N - Nutrition/sustainability label	Calorie information printed next to food choices	Students	159	1 week	1	1) Uptake 2) diet quality	1) noticing of calorie labels 2) calorie intake	1) positive
B9	Hanen Ben 2021	COVID-19: Impact of Service and Food Quality on Student Satisfaction and Food Wastage in a Tunisian Canteen	2021	Quantitative	Quasi-experimental		Tunisia	Africa	Cafeteria / canteen	yes	Food waste reduction	Reduced consumer food waste		S - Healthy / sustainable retail and food service environment	Providing take-away food catering services, instead of usual plated meals	Students	143	n.a.	n.a.	1) sustainability outcomes	1) amount of food waste	1) positive
A65	Hershko 2021	Advertising Influences Food Choices of University Students With ADHD	2019	Quantitative	Quasi-experimental		Israel	Europe	Cafeteria / canteen	yes	Promotion of healthy and sustainable diets	Healthy and sustainable diets in general		O - Offer healthy/sustainable food	a) Healthy advertising: a healthy sandwich was advertised and located at customer’s eye level b) Unhealthy advertising: a unhealthy sandwich (with high-fat cream-cheese) was advertised and located at customer’s eye level Both advertisements highlighted the benefits of eating that sandwich, and that it is for sale at a reduced price.	Students	457	3 weeks	3	1) diet quality	1) Total number of healthy and unhealthy food items purchased as well as purchases of the healthy (egg) and unhealthy (cream cheese) sandwiches	1) positive
A66	Hicks-Roof 2020	College students approve: Using sorghum to increase whole-grain exposure in university foodservice	2020	Quantitative	Quasi-experimental		USA	North America	Café	yes	Promotion of healthy and sustainable diets	Increased whole-grain intake		I - Improve food quality	Comparison of sensory perception and enjoyment between two grain-based ready-to-eat dishes: one with whole-grain white sorghum and one with refined white rice	Students	614	1 month	4	1) Acceptability	1) students' degree of liking of each samples	1) positive
C10	Hilimire and Schnitker 2020	The real meal deal: assessing student preferences for “real food” at Fort Lewis College	2020	Quantitative	Cross-sectional		USA	North America	Campus wide	no	Sustainable food service operations	Sourcing practices		H - food supply chain	Fort Lewis College committed to purchasing 20% real food by 2020 as part of a national campaign called the Real Food Challenge, an initiative on college campuses that aims to shift food procurement toward real food, defned as ecologically sound, humane, fair, or local.	Students	309	n.a.	n.a.	1) Views on potential intervention(s) 2) Acceptability	1) food preferences and given importance 2) willingness to pay	1) n.a. 2) positive
A67	Hoefkens 2011	Posting point-of-purchase nutrition information in university canteens does not influence meal choice and nutrient intake	2011	Quantitative	Quasi-experimental		Belgium	Europe	Cafeteria / canteen	yes	Promotion of healthy and sustainable diets	Healthy and sustainable diets in general		N - Nutrition/sustainability label	Star-Ratings of possible meal combinations for their nutrional valuesstars. Noncomplying nutrients or food group were postednext to stars. 12 best combinations posted on large poster boards	Students	224	3 weeks	3	1) diet quality 2) diet quality	1) meal choice 2) nutrient intake	1) no effect 2) no effect
A68	Hoefkens 2012	What nutrition label to use in a catering environment? A discrete choice experiment	2012	Quantitative	Cross-sectional		Belgium	Europe	Cafeteria / canteen	no	Promotion of healthy and sustainable diets	Healthy and sustainable diets in general		N - Nutrition/sustainability label	Presentation of differnet nutrition labels: GDA information, star-rating information and price	Students & staff	1725	n.a.	n.a.	1) Views on potential intervention(s)	1) preference of specific label	1) positive
A69	Hoerr 1993	Can Nutrition Information Increase Sales of Healthful Vended Snacks?	1993	Quantitative	Quasi-experimental		USA	North America	Vending machine	yes	Promotion of healthy and sustainable diets	Healthy and sustainable diets in general		N - Nutrition/sustainability label O - Offer healthy/sustainable food	Increasing the availability of nutrient-dense snack options and providing nutrient information on selected vending sites	Students	n.a.	3 years	156	1) Costs 2)diet quality	1) total sale of vended snacks 2) porportion of sales of high-inq-snack to midlle to low INQ (Index of nutritional quality)	1) negative
A70	Holligan 2019	Preferences for vegetables among university foodservice users A survey to inform nudge-based interventions	2019	Quantitative	Cross-sectional		Canada	North America	Cafeteria / canteen	no	Promotion of healthy and sustainable diets	Healthy and sustainable diets in general		I - Improve food quality	Survey among students asking about preferences for different healthy sides and meal components	Students	686	n.a.	n.a.	1) Views on potential intervention(s)	1) Preferences for different healthy sides and meal components	1) n.a.
A71	Hua 2016	Health Promotion and Healthier Products Increase Vending Purchases: A Randomized Factorial Trial	2016	Quantitative	RCT		USA	North America	Vending machine	yes	Promotion of healthy and sustainable diets	Healthy and sustainable diets in general		O - Offer healthy/sustainable food U - Use economic tools I - Inform people	Availability of healthier products and/or 25% price reduction for healthier items and/or promotional signs on vending machines.	Students	n.a.	2 years	104	1) Costs 2) diet quality	1) change in units sold and revenue 2) sale of healthier products	1) overall positive 2) overall positive
B10	Hughes 2019	W.A.S.T.E. R.E.D.U.C.E.	2018	Quantitative	Quasi-experimental		USA	North America	Cafeteria / canteen	yes	Food waste reduction	Reduced consumer food waste		S - Healthy / sustainable retail and food service environment	Data on food waste was collected and the information relayed to cafeteria customers via an ambient display designed to elicit behavioral change.	Students	n.a.	3 weeks	3	1) sustainability outcomes	1) Amount of food waste	1) slightly positive
B11	Jagau 2017	Behavioral approach to food waste: an experiment	2017	Quantitative	Quasi-experimental		Netherlands	Europe	Cafeteria / canteen	yes	Food waste reduction	Reduced consumer food waste		I - Inform people public awareness	Information campaign (posters) aimed at raising the awareness of the food waste problem and a nudge, a shortcut solution offered to the consumers to mitigate the insufficient planning problem	Students	n.a.	2 weeks	2	1) sustainability outcomes 2) sustainability outcomes 3) Uptake	1) number of customers requesting smaller portions 2) amount of food waste 3) responses to a questionnaire	1) positive 2) negative 3) negative
A72	Jalil 2020	Eating to save the planet: Evidence from a randomized controlled trial using individual-level food purchase data	2020	Quantitative	RCT		USA	North America	Cafeteria / canteen	yes	Promotion of healthy and sustainable diets	Reduced intake of animal-based foods		G - give nutrition education and skills	50-minute lecture on how food choices affect climate change, along with information about the health benefits of reduced meat consumption	Students	215	3 months	13	1) sustainability outcomes	1) number of dishes sold (beef, poultry+fish, meat and veg )	1) positive
A73	Just 2011	Behavioral Economic Concepts To Encourage Healthy Eating in School Cafeterias	2011	Quantitative	Quasi-experimental		USA	North America	Cafeteria / canteen	yes	Promotion of healthy and sustainable diets	Healthy and sustainable diets in general		S - Healthy / sustainable retail and food service environment U - Use economic tools	Selection options: choosing foods at the point of purchase or precommitting to a choice made beforehand from a menu Payment options: prepaid cards that could be used for any menu item (prepaid, unrestricted), prepaid cards that could be used for healthful items only (prepaid, restricted), and cash.	Students	322	2 days	0.3	1) diet quality 2) diet quality	1) Purchase of healthier foods after preselecting foods before seeing them 2) The Effect of Payment Mechanism on Food Choice, Diet Quality, and Expenditures	1) mixed 2) mixed
A74	Kanchanachitra 2020	Nudge interventions to reduce fish sauce consumption in Thailand	2020	Quantitative	Quasi-experimental		Thailand	South-East Asia	Cafeteria / canteen	yes	Promotion of healthy and sustainable diets	Reduced salt intake		S - Healthy / sustainable retail and food service environment I - Inform people	Interventions included behavior-oriented, cognitive-oriented, and affective-oriented nudges aimed to reduce the amount of fish sauce people add to their noodles	Students	n.a.	5 weeks	5	1) diet quality	1) Average fish sauce usage	1) mixed, half positive
B12	Katare 2019	Can economic incentive help in reducing food waste: experimental evidence from a university dining hall	2019	Quantitative	RCT		USA	North America	Cafeteria / canteen	yes	Food waste reduction	Reduced consumer food waste		U - Use economic tools	Students were offered a fixed financial incentive of $2 -per day for cleaning their plate equating to 15% discount on their fixed priced lunch	Students	90	1 week	1	1) sustainability outcomes 2) sustainability outcomes	1) Clean plate 2) Food taken	1) positive 2) positive 3) positive
A75	Kawa 2021	Cafeteria Online: Nudges for Healthier Food Choices in a University Cafeteria—A Randomized Online Experiment	2021	Quantitative	Quasi-experimental		Germany	Europe	Cafeteria / canteen	no	Promotion of healthy and sustainable diets	Reduced calorie intake		O - Offer healthy/sustainable food	The online experimental conditions, the food choice scenario depicted one of three nudges: (1) thin male and female body shape, (2) thick male and female body shape, or (3) a thin, genderless Giacometti nudge	Students & staff	904	n.a.	n.a.	1) diet quality	1) number of salads, fruits, chocolate pudding ordered	1) partially positive
A77	Kawa 2022	Are You “Nudgeable”? Factors Affecting the Acceptance of Healthy Eating Nudges in a Cafeteria Setting	2022	Quantitative	Cross-sectional		Germany	Europe	Cafeteria / canteen	no	Promotion of healthy and sustainable diets	Healthy and sustainable diets in general		O - Offer healthy/sustainable food I - Inform people	Survey to assess the acceptance of the different types of healthy eating nudges in a cafeteria setting with four influential factors (social norms, health-promoting collaboration, responsibility to promote healthy eating, and procrastination).	Students	1032	n.a.	n.a.	1) Acceptability 2) Acceptability	1) nudge acceptance 2) influence on nudge acceptance	1) n.a. 2) n.a.
A76	Kawa 2023	Effects of a Nudging Cue Targeting Food Choice in a University Cafeteria: A Field Study	2023	Quantitative	Quasi-experimental		Germany	Europe	Cafeteria / canteen	yes	Promotion of healthy and sustainable diets	Reduced calorie intake		O - Offer healthy/sustainable food	Posters by artist Alberto Giacometti were displayed at prominent places in the cafeteria where people make food choices	Students & staff	2899	1 week	1	1) diet quality	1) Number of calories purchased in main dish(es)	1) positive
B13	Kim 2013	Quantifying the Impact of Going Trayless in a University Dining Hall	2012	Quantitative	Quasi-experimental		USA	North America	Cafeteria / canteen	yes	Food waste reduction	Reduced consumer food waste		S - Healthy / sustainable retail and food service environment	Selectively offering trayless dining	Students	360	1 week	13	1) sustainability outcomes	1) food waste and dish usage	1) positive
A78	Kirchoff 2022	Perception about the effectiveness of different vending machine interventions to promote healthier snack selection among college students	2022	Quantitative	Cross-sectional		USA	North America	Vending machine	no	Promotion of healthy and sustainable diets	Healthy and sustainable diets in general		N - Nutrition/sustainability label O - Offer healthy/sustainable food U - Use economic tools	27-item survey on of three sections: demographic characteristics, snack consumption, and intervention preference.	Students	194	n.a.	n.a.	1) Acceptability	1) perception of vending machine options	1) n.a.
B14	Koivunen 2020	Increasing Customer Awareness on Food Waste at University Cafeteria with a Sensor-Based Intelligent Self-Serve Lunch Line	2020	Quantitative	Quasi-experimental		Finland	Europe	Cafeteria / canteen	yes	Food waste reduction	Reduced consumer food waste		S - Healthy / sustainable retail and food service environment	Implementation of a sensor that displays how much food is thrown away	Students	n.a.	1 month	4	1) sustainability outcomes	1) food waste	1) n.a.
A79	Kolodinsky 2008	The Use of Nutritional Labels by College Students in a Food- Court Setting	2008	Qualitative	Qualitative		USA	North America	Campus wide	no	Promotion of healthy and sustainable diets	Healthy and sustainable diets in general		N - Nutrition/sustainability label	Focus group on how nutrition labeling impacted college student food purchases	Students	16	n.a.	n.a.	1) Acceptability	1) views shared in the focus group discussions	1) n.a.
A80 / C20	Kretschmer 2021	Sustainability Transitions in University Food Service—A Living Lab Approach of Locavore Meal Planning and Procurement	2021	Quantitative	Quasi-experimental		Germany	Europe	Cafeteria / canteen	yes	Promotion of healthy and sustainable diets	Healthy and sustainable diets in general	Improved sourcing practices	I - Improve food quality H - Harness food supply chain	A Living Lab developed a weekly farm-to-table cafeteria menu, including its actual preparation, based on a conceptual sustainability standard	Students & cafeteria staff	n.a.	n.a.	n.a.	1) Feasibility	1) Conformity to planetary and nutrition guidelines while meeting criteria for locally produced and staying within costs	1) positive	D
A81	Kronrod 2021	Linguistic Delight Promotes Eating Right: Figurative Language Increases Perceived Enjoyment and Encourages Healthier Food Choices	2021	Quantitative	Quasi-experimental		USA	North America	Cafeteria / canteen	yes	Promotion of healthy and sustainable diets	Increased fruit & vegetable intake		O - Offer healthy/sustainable food	Vegetable side dishes were labeled either literally or figuratively	Students	600	4 months	17	1) diet quality 2) diet quality	1) consumption of vegetable dishes 2) Likelihood to choose a low-calorie sandwich and expected enjoyment of that option	1) positive 2) positive
B15	Kuo 2016	Gender differences in the effects of education and coercion on reducing buffet plate waste	2016	Quantitative	Quasi-experimental		Taiwan	East Asia	Cafeteria / canteen	yes	Food waste reduction	Reduced consumer food waste		U - Use economic tools I - Inform people public awareness	a) Signage on each table to inform patrons not to over-eat and waste food placed in the first week b) A coercionary label was placed on each table in the third week to inform patrons that a NT$100 fine would be collected if too much food was left on the table.	Students & staff	581	2 weeks	2	1) sustainability outcomes	1) amount of food waste	1) positive
A82	Kurz 2018	Nudging to reduce meat consumption: Immediate and persistent effects of an intervention at a university restaurant*	2018	Quantitative	Quasi-experimental		Sweden	Europe	Cafeteria / canteen	yes	Promotion of healthy and sustainable diets	Reduced intake of animal-based foods		O - Offer healthy/sustainable food	Change of menu order and enhancing visibility of the vegetarian dish	Students & staff	n.a.	4 months	17	1) sustainability outcomes	1) sales data	1) positive
A83	Kurzer 2020a	Exploring fruit’s role in dessert: The Dessert Flip and its impact on university student acceptance and food waste	2020	Quantitative	Quasi-experimental		USA	North America	Cafeteria / canteen	yes	Promotion of healthy and sustainable diets	Healthy and sustainable diets in general		I - Improve food quality	Change in dessert recipe: a conventional plated dessert (20% fruit, 80% cake), a flipped dessert (60% fruit, 40% cake), and a subtle “stealth” flipped dessert with peach purée in the cake (45% fruit, 55% cake).	Students	86	3 weeks	3	1) Acceptability 2) sustainability outcomes	1) preference for specific dessert 2) difference in food waste	1) positive 2) no effect
A84	Kurzer 2020b	The Dessert Flip: Consumer preference for desserts with a high proportion of fruit and nuts	2020	Quantitative	Quasi-experimental		USA	North America	Cafeteria / canteen	yes	Promotion of healthy and sustainable diets	Healthy and sustainable diets in general		I - Improve food quality	Change in dessert recipe: 80% cake by weight and 20% fruit and nuts as a garnish, flipped dessert with 80% fruit and nuts and 20% by weight cake	Students	150	2 days	0.3	1) Acceptability	1) overall liking of the dessert	1) positive
A85	Lachat 2009	Availability of free fruits and vegetables at canteen lunch improves lunch and daily nutritional profiles: a randomised controlled trial	2009	Quantitative	RCT		Belgium	Europe	Cafeteria / canteen	yes	Promotion of healthy and sustainable diets	Increased fruit & vegetable intake		O - Offer healthy/sustainable food	Handout of two portions of fruits and one portion of vegetables for free at lunchtime	Students & staff	156	3 days	0.4	1) diet quality	1) reported food and vegetable intake (and thereby determined the dietary quality)	1) positive
A86	Lambert 2021	Impact of Smart Snacks Intervention on College Students’ Vending Selections	2021	Quantitative	Quasi-experimental		USA	North America	Vending machine	yes	Promotion of healthy and sustainable diets	Healthy and sustainable diets in general		N - Nutrition/sustainability label O - Offer healthy/sustainable food U - Use economic tools	Reducing snack prices, identifying healthy snacks placement in the vending machines, providing nutrient information at point of purchase (POP), and providing interactive nutrition education activities	Students	n.a.	3.5 months	15	1) diet quality	1) number of smart snack sold	1) null
A87	Lamprecht 2023	Limiting red meat availability in a university food service setting reduces food‐related greenhouse gas emissions by one‐third	2023	Quantitative	Modelling		USA	North America	Cafeteria / canteen	yes	Promotion of healthy and sustainable diets	Reduced carbon footprint		I - Improve food quality	Developed substitution scenarios of scaling the reduction of animal-source foods served in the dining halls to 7 days per week. We examined scenarios that replaced beef, all red meats (i.e., beef, lamb, pork), orall meats and fish (50 or 100% were replacedwith lower emission proteinsource)	Students	n.a.	4 months	17	1) sustainability outcomes 2) Costs 3) sustainability outcomes	1) reduction of GHG emission 2) changed cost of food procurement 3) modelled reduction in GHG emissions for different scenarios	1) positive 2) mixed 3) positive
A88	Lapp 2014	College students, vending machines, and improving nutritional choices: the effects of adding healthier foods on perceptions of vending machines	2014	Quantitative	Quasi-experimental		USA	North America	Vending machine	yes	Promotion of healthy and sustainable diets	Healthy and sustainable diets in general		O - Offer healthy/sustainable food	Healthier choices options in vending machines, without being labelled	Students	404	1 month	4	1) Views on potential intervention(s) 2) diet quality	1) students’ perceptions about vending machine food 2) Self-reported purchasing of the food in the vending machines	1) positive 2) positive
A89	Larner 2021	Reaction to a low-carbon footprint food logo and other sustainable diet promotions in a UK University’s Student Union ‘Living Lab’	2021	Quantitative	Quasi-experimental		UK	Europe	Cafeteria / canteen	yes	Promotion of healthy and sustainable diets	Reduced carbon footprint		N - Nutrition/sustainability label U - Use economic tools	a) low environmental impact indicator logo created and implemented b) additional one-day-only promotions on low impact menu options	Students & staff	643	1 month	4	1) sustainability outcomes 2) sustainability outcomes	1) sales and purchasing data of burgers after implementing high medium and low impact categories 2) sales data on the climate change strike day	1) positive 2) positive
A90	Larson-Brown 1978	Point-of-Purchase Information on Vended Foods	1978	Quantitative	Quasi-experimental		USA	North America	Vending machine	yes	Promotion of healthy and sustainable diets	Healthy and sustainable diets in general		N - Nutrition/sustainability label	Nutritive value graphs were posted on vending machines	Students & staff	n.a.	2 months	9	1) diet quality	1) volume of vending machine sales	1) mainly positive
A91	Leung 2020	Warning Labels Reduce Sugar-Sweetened Beverage Intake among College Students	2020	Quantitative	Quasi-experimental		USA	North America	Cafeteria / canteen	yes	Promotion of healthy and sustainable diets	Reduced sugar intake		N - Nutrition/sustainability label	Warning labels were posted on SSB dispensers	Students	934	4 months	17	1) diet quality 2) Acceptability	1) self-reported daily intakes of individual SSB and non-SSB beverages and overall SSB consumption. 2) attitudes towards SSB labels	1) positive 2) positive
C11	Li 2023	Cost–beneft analysis of reusable takeaway food containers usage: a case on campus in China	2022	Quantitative	Cross-sectional		China	East Asia	Cafeteria / canteen	no	Sustainable food service operations	Reduced packaging waste		S - Healthy / sustainable retail and food service environment	Taking the pilot of reusable takeaway food container project at a university in Guangdong province as a case, we established a holistic cost and beneft analysis framework from a stakeholder’s perspective	Students	n.a.	n.a.	n.a.	1) Costs	1) net benefit of consumers and the company	1) mixed
A92	Liddell 1992	Effects of a nutrition education programme on the dietary habits of a population of students and staff at a centre for higher education	1992	Quantitative	Quasi-experimental		UK	Europe	Campus wide	yes	Promotion of healthy and sustainable diets	Healthy and sustainable diets in general		I - Inform people	Educational program including: -An informational booklet - Three different displays consiting of posters, leaflets and foodstuffs - Copies of a quiz entitled How’s Your Balance? - publication of regular articles	Students & staff	500	n.a.	n.a.	1) diet quality	1) self-reported daily intakes of various foods	1) positive
A93	Lilico 2015	The effects of calorie labels on those at high-risk of eating pathologies: a pre-post intervention study in a University cafeteria	2015	Quantitative	Quasi-experimental		Canada	North America	Cafeteria / canteen	yes	Promotion of healthy and sustainable diets	Reduced calorie intake		N - Nutrition/sustainability label	Calorie labels were displayed next to all menu items	Students	229	1 week	1	1) diet quality 2) mental health outcomes	1) Calorie consumption 2) changes in emotional state due to calorie labels	1) positive 2) positive
A94	Linseisen 1995	Iodine concentration in canteen meals prepared with or without iodized salt	1995	Quantitative	Quasi-experimental		Germany	Europe	Cafeteria / canteen	yes	Promotion of healthy and sustainable diets	Healthy and sustainable diets in general		O - Offer healthy/sustainable food	Mandatory use of iodized salt	Students, staff & visitors	n.a.	n.a.	n.a.	1) diet quality	1) Iodine content	1) positive
A95	Lohmann 2022	Do carbon footprint labels promote climatarian diets? Evidence from a large-scale field experiment	2022	Quantitative	Quasi-experimental		UK	Europe	Cafeteria / canteen	yes	Promotion of healthy and sustainable diets	Reduced carbon footprint		N - Nutrition/sustainability label	Label depicting the carbon footprint (CO2 equivalent) per 100 g serving of each meal, combined with a traffic-light coloured scheme and a numerical scale	Students & staff	n.a.	2 months	9	1) sustainability outcomes 2) sustainability outcomes	1) probability of choosing which item 2) rebound effect	1) positive 2) postive
B16	Lorenz-Walther 2019	What makes people leave LESS food? Testing effects of smaller portions and information in a behavioral model	2019	Quantitative	Quasi-experimental		Germany	Europe	Cafeteria / canteen	yes	Food waste reduction	Reduced consumer food waste		I - Improve food quality I - Inform people public awareness	a) Information poster which highlights the issue of food waste and addresses procedural knowledge about how guests can avoid plate leftovers b) Reduction of portion sizes: the portion sizes of three specific target dishes (only meat-containing dishes) were reduced in volume	Students	880	2 months	9	1) sustainability outcomes 2) Acceptability	1) plate leftovers 2)portion size ratings, taste rating (palatability)	1) mixed 2) mixed
A96	Luu 2020	Role of seasoning vegetables on consumer behavior: Purchase, intake, liking, and intention to pay for larger servings	2020	Quantitative	Cross-sectional		USA	North America	Cafeteria / canteen	yes	Promotion of healthy and sustainable diets	Increased fruit & vegetable intake		I - Improve food quality	Different preparation of vegetables tested: steamed (steamed with oil and salt) and seasoned (steamed and mixed with seasoning) vegetables	Students & staff	437	16 weeks	16	1) diet quality 2) Acceptability	1) number of vegetable- steamed vs seasoned 2) likelyhood to purchase larger portion	1) positive 2) positive
A97	Mann 2020	Smart snacks in universities: possibilities for university vending	2020	Quantitative	Quasi-experimental		USA	North America	Vending machine	yes	Promotion of healthy and sustainable diets	Healthy and sustainable diets in general		O - Offer healthy/sustainable food	Half of vending snacks were substituted with snacks complying with federal Smart Snacks in School nutrition standards for K-12 schools.	Students	n.a.	3.5 months	15	1) diet quality	1) change in nutrient content purchased	1) positive
B17	Manomaivibool 2016	Measuring the Impacts of a Save Food Campaign to Reduce Food Wasteon Campus in Thailand	2016	Quantitative	quasi-experimental		Thailand	South-East Asia	Cafeteria / canteen	yes	Food waste reduction	Reduced consumer food waste		I - Inform people public awareness	a) Stickers with food ordering tips were placed in front of the food vendors. b) Information cards about resource use in food production were placed on dining tables to remind students to finish what they had ordered c) Other materials of the save food campaign such as posters and banners carried messages and images to elicit a pro-environmental norm d) Students were also encouraged to share thei…	Students	148	4 months	17	1) sustainability outcomes	1) change in food waste on the students plate	1) positive
A98	Marquez- Carvalho 2022	Gain framing increases support for measures promoting plant-based eating in university settings	2022	Quantitative	Cross-sectional		Portugal	Europe	Cafeteria / canteen	no	Promotion of healthy and sustainable diets	Reduced intake of animal-based foods		O - Offer healthy/sustainable food	An online survey measuring support for actions to increase plant-based eating in university settings, using either a gain- or a loss-frame (i.e., within-subjects experiment with two conditions).	Students	295	n.a.	n.a.	1) Acceptability	1) Support for measures to promote plant-based meals/reduce meat-based meals	1) positive
A99	Matthews 2014	Development and implementation of FRESH – a post-secondary nutrition education program incorporating population strategies, experiential learning and intersectoral partnerships	2014	Quantitative	Cross-sectional		Canada	North America	Campus wide	yes	Promotion of healthy and sustainable diets	Healthy and sustainable diets in general		N - Nutrition/sustainability label U - Use economic tools G - Give nutrition education and skills	a) FRESH ED, a peer nutrition education program b) FRESH Approved, point-of-purchase labelling to highlight healthier residence menu options; c) FRESH 4U, branding for “grab ’n go” fridges; d) FRESH Fruit/Dairy Cards, a frequent-buyer program as an incentive for fruit and dairy consumption.	Students	n.a.	3 years	156	1) Feasibility	1) Engagement with the program	1) positive
A100	McClain 2013	Incorporating Prototyping and Iteration Into Intervention Development: A Case Study of a Dining Hall-Based Intervention	2013	Quantitative	RCT		USA	North America	Cafeteria / canteen	yes	Promotion of healthy and sustainable diets	Healthy and sustainable diets in general		N - Nutrition/sustainability label I - Inform people	Marketing campaign implemented around finals entitled “Food for the Homestretch”. Benefit-based indicators were distributed throughout the dining halls on walls, at food stations, and at dining tables.	Students	458	1 month	4	1) diet quality	1) Dietary quality	1) positive
A101	Meiselmann 1994	Effect of Effort on Meal Selection and Meal Acceptability in a Student Cafeteria (study 1)	1994	Quantitative	Quasi-experimental		UK	Europe	Cafeteria / canteen	yes	Promotion of healthy and sustainable diets	Reduced sugar intake		O - Offer healthy/sustainable food	Candy was moved to the smaller snack bar, requiring walking to another line and paying at another cash point	Students	63	1 week	1	1) diet quality 2) Acceptability 3) diet quality	1) selection rates 2) Hedonic ratings 3) Nutritional Intake	1) positive 2) n.a. 3) positive	D2
A102	Meiselmann 1994	Effect of Effort on Meal Selection and Meal Acceptability in a Student Cafeteria (study 2)	1994	Quantitative	Quasi-experimental		UK	Europe	Cafeteria / canteen	yes	Promotion of healthy and sustainable diets	Reduced fat intake		O - Offer healthy/sustainable food	Increasing effort to to get potato chips with their meal (larger distante, longer waiting time)	Students	60	3 weeks	3	1) diet quality 2) Acceptability 3) diet quality	1) selection rates 2) Hedonic ratings 3) Estimation of intake	1) mostly positive 2) n.a. 3) n.a.	D2
A103	Mellette 2018	Whole Grain Muffin Acceptance by Young Adults	2018	Quantitative	Quasi-experimental		USA	North America	Campus wide	yes	Promotion of healthy and sustainable diets	Increased whole-grain intake		I - Improve food quality	A wild blueberry muffin recipe was modified to yield three treatments containing 50%, 75%, and 100% white whole wheat flour	Students	50	n.a.	n.a.	1) Acceptability	1) liking of different muffins for appearance, tase, texture and overall liking	1) positive
A104	Migliavada 2022	Is purchasing of vegetable dishes affected by organic or local labels? Empirical evidence from a university canteen	2022	Quantitative	Quasi-experimental		Italy	Europe	Cafeteria / canteen	yes	Promotion of healthy and sustainable diets	Increased fruit & vegetable intake		N - Nutrition/sustainability label	Labeling vegetable items as organic, local, or both (organic & local)	Students	458	2 months	9	1) diet quality	1) Odds of purchasing at least one vegetable item for lunch	1) mixed/partially negative
A105	Mikkelsen 2021	Does visibility matter? – A simple nudge reduces the purchase of sugar sweetened beverages in canteen drink coolers	2021	Mixed-Method	Quasi-experimental	Qualitative	Denmark	Europe	Cafeteria / canteen	yes	Promotion of healthy and sustainable diets	Reduced sugar intake		O - Offer healthy/sustainable food	a) Placement of SSB was at medium visibility in foot height. b) low visibility of SSB in foot height with a frosted film covering the glass front of the cooler	Students	n.a.	3 weeks	3	1) diet quality 2) Acceptability	1) sales data of SSB 2) acceptance of the implemented nudges	1) mostly positive 2) partly positive
A106	Mirosa 2016	The Possibilities of Reducing Food Choice to Improve the Performance of College Foodservices	2016	Qualitative	Qualitative	Qualitative	New Zealand	High-income Australasia	Cafeteria / canteen	no	Promotion of healthy and sustainable diets	Healthy and sustainable diets in general	Reduced intake of animal-based foods	O - Offer healthy/sustainable food	Survey to test acceptability of reducing choice	Students & staff	35	n.a.	n.a.	1) Views on potential intervention(s)	1) Views on reducing choice at canteen	1) n.a.
A107	Mistura 2019	Examining the Efficacy of a ‘Feasible’ Nudge Intervention to Increase the Purchase of Vegetables by First Year University Students (17–19 Years of Age) in British Columbia: A Pilot Study	2019	Quantitative	Quasi-experimental		Canada	North America	Cafeteria / canteen	yes	Promotion of healthy and sustainable diets	Increased fruit & vegetable intake		O - Offer healthy/sustainable food I - Inform people	A placement nudge (fresh vegetables at the hot food table) combined with a sensory and cognitive nudge (signage encouraging vegetable purchase)	Students	n.a.	3 months	13	1) diet quality	1) Proportion of vegetables purchased	1) mixed, but mostly negative
A108	Montuclard 2017	College Cafeteria Signage Increases Water Intake but Water Position on the Soda Dispenser Encourages More Soda Consumption	2017	Mixed-Method	Quasi-experimental	Qualitative	USA	North America	Cafeteria / canteen	yes	Promotion of healthy and sustainable diets	Healthy and sustainable diets in general		O - Offer healthy/sustainable food	A water sign taped to the cafeteria's 2 soda dispensers and 2 coffee dispensers	Students	658	1.5 months	7	1) diet quality 2) diet quality 3) Views on potential intervention(s)	1) Having water with meal 2) Frequency of water consumption 3) water availability	1) positive 2) positive 3) n.a.
A109	Mora-Garcia 2019	The Effect of Randomly Providing Nutri-Score Information on Actual Purchases in Colombia	2019	Quantitative	RCT		Colombia	Latin America	Cafeteria / canteen	yes	Promotion of healthy and sustainable diets	Healthy and sustainable diets in general		N - Nutrition/sustainability label	Placards containing a news article related to processed food consumption in Latin American countries. The treatment placard also had information on the Nutri-Score.	Students	485	1 month	4	1) diet quality	1) changes in spending for differently labeled items	1) slightly positive
B18	Musicus 2022	Food Waste Management Practices and Barriers to Progress in U.S. University Foodservice	2022	Quantitative	Cross-sectional		USA	North America	Cafeteria / canteen	no	Food waste reduction	Reduced consumer food waste		S - Healthy / sustainable retail and food service environment	Different food waste reduction and repurposing strategies	Cafeteria staff	57	n.a.	n.a.	1) Feasibility 2) Feasibility	1) food waste reduction strategies 2) perceived barriers to food-waste-reduction strategies	1) n.a. 2) n.a.
A110	Neilson 1990	College Students' Perception of Nutrition Messages: How Motivating Are They?	1990	Quantitative	Quasi-experimental		USA	North America	Campus wide	yes	Promotion of healthy and sustainable diets	Healthy and sustainable diets in general		I - Inform people	Testing of different health promotion messages	Students	34	n.a.	n.a.	1) Acceptability	1) the mean of the score given for each message by the students	1) positive (in the sense of: backing their hypothesis)
A111	Nguyen 2022	Some like it tailor-made: The effectiveness of personalized coupons for lower-calorie food choices at a university canteen	2022	Quantitative	Quasi-experimental		Germany	Europe	Cafeteria / canteen	yes	Promotion of healthy and sustainable diets	Reduced calorie intake		U - Use economic tools	Various discount coupons targeting menu alternatives with lower calorie content	Students & staff	165	n.a.	n.a.	1) diet quality	1) participants' meal choices (and thereby redemption of coupons)	1) positive
A112	Nikolaou 2014	Calorie-labelling in catering outlets: Acceptability and impacts on food sales	2014	Quantitative	RCT		UK	Europe	Cafeteria / canteen	yes	Promotion of healthy and sustainable diets	Healthy and sustainable diets in general		N - Nutrition/sustainability label	Calorie-labelling for sandwiches	Students & staff	n.a.	2 weeks	2	1) diet quality 2)Uptake	1) sales data 2) answers to questionnaire about label use	1) mainly positive
A113	Ohlhausen 2020	When A Combination of Nudges Decreases Sustainable Food Choices Out-of-Home—The Example of Food Decoys and Descriptive Name Labels	2020	Quantitative	RCT		Germany	Europe	Cafeteria / canteen	yes	Promotion of healthy and sustainable diets	Reduced carbon footprint		O - Offer healthy/sustainable food	Descriptive name labels (DNLs) for the most sustainable dish of a choice set (menu) and the decoy effect (DE), created by adding a less attractive decoy dish to a more attractive target dish with the goal of increasing the choice frequency of the target dish	Students & staff	420	4 weeks	4	1) sustainability outcomes	1) potential sales data	1) mixed
A114	Oka 2013	Boiled Pumpkin as a Nudge: Evidence from a University Cafeteria Shunichiro Oka, Shoko Yamane, and Naohiro Matsumura	2013	Quantitative	Quasi-experimental		Japan	East Asia	Cafeteria / canteen	yes	Promotion of healthy and sustainable diets	Healthy and sustainable diets in general		O - Offer healthy/sustainable food	Offering vegetable alternatives to rice	Students	n.a.	1 week	1	1) diet quality	1) sales data	1) mainly positive
B19	Ozcice-Dolekoglu	ANALYSIS OF FOOD WASTE IN UNIVERSITY DINING HALLS: A CASE STUDY FROM TURKEY	2019	Quantitative	Quasi-experimental		Turkey	Europe	Cafeteria / canteen	yes	Food waste reduction	Reduced consumer food waste		I - Improve food quality I - Inform people public awareness	a) Information campaign about food waste in general and the results of measurements b) usage of small packaged bread (60 gr/pack) instead of sliced bread	Students & staff	n.a.	3 weeks	3	1) sustainability outcomes	1) weight of edible left-over food and bread	1) mainly positive
A115	Pechey 2022	Impact of increasing the relative availability of meat-free options on food selection: two natural feld experiments and an online randomised trial	2022	Quantitative	Quasi-experimental		UK	Europe	Cafeteria / canteen	yes	Promotion of healthy and sustainable diets	Reduced intake of animal-based foods		O - Offer healthy/sustainable food	Change of availability: one meat meal and two meat-free meals each day (instead of vice-versa)	Students & staff	n.a.	3 months	13	1) sustainability outcomes	1) sales data	1) positive
A116	Perez 2019	Effect of implementation of a University Restaurant on the diet of students in a Brazilian public university	2019	Quantitative	Cross-sectional		Brazil	Latin America	Cafeteria / canteen	yes	Promotion of healthy and sustainable diets	Healthy and sustainable diets in general		O - Offer healthy/sustainable food	A University Restaurant (UR) was established on-campus	Students	1131	2.5 months	11	1) diet quality	1) self reported change in eating habits and dietary routines	1) positive
A117	Peterson 2010	Positive Changes in Perceptions and Selections of Healthful Foods by College Students After a Short-Term Point-of-Selection Intervention at a Dining Hall	2010	Quantitative	Quasi-experimental		USA	North America	Cafeteria / canteen	yes	Promotion of healthy and sustainable diets	Healthy and sustainable diets in general		N - Nutrition/sustainability label I - Inform people	Healthy choice indicators at point-of-selection were used to increase perceptions of availability of healthy food choices as well as flyers and poster indicating the healthy choice	Students	104	3 weeks	3	1) diet quality	1) self reported change in eating habits	1) positive
A118	Piester 2020	“I’ll try the veggie burger”: Increasing purchases of sustainable foods with information about sustainability and taste	2020	Quantitative	Quasi-experimental		USA	North America	Café	yes	Promotion of healthy and sustainable diets	Reduced intake of animal-based foods		N - Nutrition/sustainability label	a) Leaf rating that accompanies each menu item represents the sustainability of each item. b) information about one, sustainable food item (the veggie burger) presented + some were told that previous participants had said it tasted good	Students	228	4 days	0.6	1) sustainability outcomes 2) Acceptability	1) sustainability of the food(s) that participants purchased, defined as the number of leaves associated with the item(s) purchased. 2) purchasing behavior	1) partly positive 2) partly positive
B20	Pinto 2018	A simple awareness campaign to promote food waste reduction in a University canteen	2018	Quantitative	quasi-experimental		Portugal	Europe	Cafeteria / canteen	yes	Food waste reduction	Reduced consumer food waste		I - Inform people public awareness	Education campaign consisting of displaying simple and affordable informative posters in strategic areas of the canteen with simple messages reminding not to accept food they knew they would not eat.	Students	n.a.	2 weeks	2	1) sustainability outcomes	1) change in food waste on consumers plates	1) n.a. 2) positive
A119	Plamodon 2022	The influence of information about nutritional quality, environmental impact and eco-efficiency of menu items on consumer perceptions and behaviors	2022	Quantitative	RCT		France	Europe	Cafeteria / canteen	yes	Promotion of healthy and sustainable diets	Healthy and sustainable diets in general	Reduced carbon footprint	N - Nutrition/sustainability label	Menu information displaying: 1) greenhouse gas emissions scores, 2) nutritional quality scores, 3) eco-efficiency scores or 4) no information (control)	Students & staff	80	5 months	28	1) sustainability outcomes 2) diet quality	1) number of times the more sustainable dish was chosen 2) number of times the healthier dish was chosen	1) positive 2) positive
A120	Pohlmeier 2012	Using Focus Groups to Develop a Nutrition Labeling Program within University Food Service	2012	Mixed-Method	Cross-sectional	Qualitative	USA	North America	Cafeteria / canteen	no	Promotion of healthy and sustainable diets	Healthy and sustainable diets in general		N - Nutrition/sustainability label	Focus group discussion on barriers, attitudes, and experiences regarding food and nutrition and potential nutrition labeling concepts	Students	30	n.a.	n.a.	1) Views on potential intervention(s)	1) views on three potential nutritional labels (nutrition factposter, healthy dining location ad traffic light labels	1) n.a.
A121	Policastro 2017	Targeted Calorie Message Promotes Healthy Beverage Consumption Better than Charity Incentive	2017	Quantitative	Quasi-experimental		USA	North America	Cafeteria / canteen	yes	Promotion of healthy and sustainable diets	Reduced calorie intake		N - Nutrition/sustainability label U - Use economic tools	A calorie-labeling intervention and a prosocial charity incentive (offered to donate the cost savings between the beverages to a local hunger-focused charity) —and a combination of both on college students’ choice of fountain water over SSBs	Students	2393	2 months	9	1) diet quality	1) selection of fountain water	1) mostly positive
A122	Radnitz 2018	Effect of default menus on food selection and consumption in a college dining hall simulation study	2018	Quantitative	RCT		USA	North America	Cafeteria / canteen	yes	Promotion of healthy and sustainable diets	Healthy and sustainable diets in general		O - Offer healthy/sustainable food	Different default conditions: a) optimal default: a menu depicting healthier vegetarian and omnivore foods as default, with opt-out alternatives available on request with a 15 min wait. b) suboptimal condition: the same menu format was used with the positioning of food items switched c) free array condition: all choices were presented in uniformfonts and were available immediately.	Students	129	n.a.	n.a.	1) diet quality	1) selesction of meals	1) positive
A123	Raffoul 2022	“Maybe a little bit of guilt isn’t so bad for the overall health of an individual”: a mixed-methods exploration of young adults’ experiences with calorie labelling	2022	Mixed-Method	Cross-sectional	Qualitative	Canada	North America	Campus wide	yes	Promotion of healthy and sustainable diets	Healthy and sustainable diets in general		N - Nutrition/sustainability label	Individual semi-structured interviews were conducted with participants from a campus-based menu labelling study	Students	13	n.a.	n.a.	1) Acceptability 2) Views on potential intervention(s) 3) mental health outcomes	1) Support of & skepticism about labelling interventions 2) Knowledge & autonomy as mechanisms of labelling interventions 3) possible adverse effects	1) n.a. 2) positive
A124 / B30	Rajbh 2018	Impact of trayless dining intervention on food choices of university students	2018	Quantitative	Quasi-experimental		USA	North America	Cafeteria / canteen	yes	Promotion of healthy and sustainable diets	Healthy and sustainable diets in general	Reduced consumer food waste	S - Healthy / sustainable retail and food service environment	Trayless dining in cafeteria	Students	n.a.	5 days	0.7	1) diet quality 2) sustainability outcomes	1) 1) number of lunch entrée servings, 2) number of drink servings, 3) number of salad servings, 4) number of dessert servings, 5) number of lunch entrées, salads, and dessert servings with at least a quarter leftover, and 6) number of lunch entrées servings with at least a quarter left over. 2) plate left over	1) positive 2) positive	D
A125	Reed 2011	Using ‘‘Point of Decision’’ Messages to Intervene on College Students’ Eating Behaviors	2011	Quantitative	Quasi-experimental		USA	North America	Cafeteria / canteen	yes	Promotion of healthy and sustainable diets	Increased fruit & vegetable intake		I - Inform people	Point of decision messages were compiled into a 35-slide multimedia PowerPoint presentation.	Students	1332	9 days	1	1) diet quality 2) Uptake	1) change in fruit and cookie sales 2) did people notice the POP messages and did it influence their eating behaviour	1) positive 2) n.a.
C12	Remar 2016	The impact of local food marketing on purchase decision and willingness to pay in a foodservice setting	2016	Quantitative	Quasi-experimental		USA	North America	Cafeteria / canteen	yes	Sustainable food service operations	Sourcing practices		N - Nutrition label	Offering and comparing locally vs. not-locally grown vegetables and fruits	Students	352	5 weeks	5	1) Feasibility	1) sales data	1) positive
B21	Richardson 2021	IMPACT OF PLATE SHAPE AND SIZE ON INDIVIDUAL FOOD WASTE IN A UNIVERSITY DINING HALL SETTING	2021	Quantitative	Quasi-experimental		USA	North America	Cafeteria / canteen	yes	Food waste reduction	Reduced consumer food waste		S - Healthy / sustainable retail and food service environment	Changing the plate size and shape in university dining facilities.	Students	n.a.	2 weeks	2	1) sustainability outcomes	1) weight of a participant’s plate after selection and before disposal	1) positive
A126	Rickrode-Fern 2021	Implementation of a Healthy Food and Beverage Policy at a Public University	2021	Qualitative	Qualitative		USA	North America	Campus wide	yes	Promotion of healthy and sustainable diets	Healthy and sustainable diets in general		O - Offer healthy/sustainable food	Food and Beverage Choices Policy' including food and beverage standards, guidelines for healthier meetings and events, dining commons, marketing and advertising standards	Students & staff	n.a.	1 year	52	1) Feasibility 2) Feasibility	1) Challenges with implementation 2) Factors supporting implementation 3) Evaluation (vending machine sales, other assessments not yet conducted)	1) n.a. 2) n.a. 3) positive
A127	Romanchik-Cerpovicz 2018	College student acceptance of chocolate bar cookies containing puree of canned green peas as a fat-ingredient substitute	2018	Quantitative	Quasi-experimental		USA	North America	Campus wide	yes	Promotion of healthy and sustainable diets	Reduced fat intake		I - Improve food quality	Reformulation of cookies: 25%, 50%, 100% and 75% substitution of fat with puree of canned green peas	Students	103	n.a.	n.a.	1) Acceptability	1) acceptability of chocolate bar cookies containing 0%, 25%, 50%, or 75% puree of canned green peas	1) overall positive
A128	Roseman 2021	College students’ attitude toward menu labeling differs by sex, BMI, weight management status, and athletic type	2021	Quantitative	Quasi-experimental		USA	North America	Cafeteria / canteen	yes	Promotion of healthy and sustainable diets	Reduced calorie intake		N - Nutrition/sustainability label	Calorie content labels on menus and menu boards	Students	354	3 months	13	1) Acceptability	1) Attitudes toward menu labelling	1) n.a.
A129	Rosi 2017	How to improve food choices through vending machines: the importance of healthy food availability and consumers’ awareness	2017	Quantitative	Quasi-experimental		Italy	Europe	Vending machine	yes	Promotion of healthy and sustainable diets	Healthy and sustainable diets in general		N - Nutrition/sustainability label O - Offer healthy/sustainable food I - Inform people	a) Increased availability of healthier food options but no nutrition information b) "star" information system -> graphical rating system c) "claim" information system -> textual description	Students & staff	n.a.	6 month	26	1) diet quality	1) sales data	1) mostly positive
A130	Roy 2020	Do products from healthier vending machines on a university campus sell?	2022	Quantitative	Quasi-experimental		New Zealand	High-income Australasia	Vending machine	yes	Promotion of healthy and sustainable diets	Healthy and sustainable diets in general		O - Offer healthy/sustainable food	Four new Grab Goodness machines were placed across one university campus, next to standard vendign machines	Students & staff	n.a.	5 months	22	1) diet quality	1) sales data	1) positive
B22	Sarjahani 2009	Food and Non-Edible, Compostable Waste in a University Dining Facility	2009	Quantitative	Quasi-experimental		USA	North America	Cafeteria / canteen	yes	Food waste reduction	Reduced consumer food waste		S - Healthy / sustainable retail and food service environment	Trayless dinning implemented	Students	n.a.	10 days	1	1) sustainability outcomes	1) weight of food waste	1) n.a.
A131	Schindler-Ruwisch 2021	Nudging healthy college dining hall choices using behavioral economics	2021	Quantitative	Quasi-experimental		USA	North America	Cafeteria / canteen	yes	Promotion of healthy and sustainable diets	Healthy and sustainable diets in general		O - Offer healthy/sustainable food I - Inform people	a) A beverage intervention sign was designed with the tagline, “Rethink Your Drink,” b) A placement nudge was also created to promote healthier snack consumption c) a sign was introduced during the dessert intervention week “You deserve a better dessert” and pointed to a healthy dessert case	Students	4208	1.5 months	7	1) diet quality 2) Uptake	1) self-reported meal and beverage choices 2) percentage of students who noticed the nudges	1) mostly positive 2) rather negative
A132	Schneider 2016	Introduction of nutrient-optimised midday meals in a university setting	2016	Quantitative	Quasi-experimental		Germany	Europe	Cafeteria / canteen	yes	Promotion of healthy and sustainable diets	Healthy and sustainable diets in general		N - Nutrition/sustainability label I - Improve food quality	Introduced a health promoting offer containing nutrient-optimised menus Introduction of food and drinks with the STUDY&FIT Logo	Students & staff	250	n.a.	n.a.	1) Acceptability	1) responses from survey (satisfaction with the new nutrient-optimised menus)	1) positive
A133	Schneider 2021	Environmental Intervention in a University Canteen with Focus on Decision Guidance—Effects on Sale and Daily Consumption of Vegetables and Fruit	2021	Quantitative	Quasi-experimental		Germany	Europe	Cafeteria / canteen	yes	Promotion of healthy and sustainable diets	Increased fruit & vegetable intake		N - Nutrition/sustainability label O - Offer healthy/sustainable food U - Use economic tools I - Improve food quality	Intervention included decision restriction, decision guidance (nudges and price discount), and decision support, intended to support purchase of fruit and vegetables.	Students & staff	95	3 weeks	3	1) diet quality 2) diet quality	1) Daily sale of vegetable components 2) Consumption of fruit and veggies	1) slightly positive 2) null
A134	Schobin 2022	Frying nemo? Experimental evidence on anthropomorphism, animal ethics, and food choice	2022	Quantitative	Quasi-experimental		Chile	Latin America	Cafeteria / canteen	no	Promotion of healthy and sustainable diets	Reduced intake of animal-based foods		O - Offer healthy/sustainable food	experiment comprised 10 choice sets with four meal alternatives and one “none” option. For the first treatment group for each main component of a meal was presented with anthropomorphic cartoonish animal faces instead of text	Students	1000	n.a.	n.a.	1) sustainability outcomes	1) number of times the beef was chosen / not chosen	1) slightly positive
A135	Schwitzgebel 2023	Students Eat Less Meat After Studying Meat Ethics	2023	Quantitative	Quasi-experimental		USA	North America	In class	yes	Promotion of healthy and sustainable diets	Reduced intake of animal-based foods		G - give nutrition education and skills	Students discuss in their philosphy course a required reading on the ethics of eating meat and some are exposed to a film on factory meat, others just have the discussion with no film.	Students	730	10 days	1	1) sustainability outcomes	1) purchases of meat at the dining hall	1) slightly positive
A136	Scourboutakos 2017	Testing a Beverage and Fruit/Vegetable Education Intervention in a University Dining Hall	2017	Quantitative	Quasi-experimental		Canada	North America	Cafeteria / canteen	yes	Promotion of healthy and sustainable diets	Increased fruit & vegetable intake		N - Nutrition/sustainability label I - Inform people	PACE labeling on beverage choices and signs to encourage drinking water. Posters were put up to encourage fruit and vegetable purchases.	Students	439	3 months	13	1) diet quality	1) Beverage choices and vegetable/fruit bar visits.	1) positive
A137	Seah 2018	Impact of tax and subsidy framed messages on high- and lower-sugar beverages sold in vending machines: a randomized crossover trial	2018	Quantitative	RCT		Singapore	High-income Australasia	Vending machine	yes	Promotion of healthy and sustainable diets	Reduced sugar intake		U - Use economic tools	Framing of a 10% price difference between high- and lower-sugar beverages as 'tax' or 'subsidy' through placement of messaging materials on the beverage vending machines.	Students & staff	n.a.	3 weeks	3	1) diet quality	1) average weekly units of beverages sold	1) no effect
A138	Seah 2022	An evaluation of the healthier dining programme effects on university student and staff choices in Singapore: A cluster-randomized trial	2022	Quantitative	RCT		Singapore	High-income Australasia	Cafeteria / canteen	yes	Promotion of healthy and sustainable diets	Healthy and sustainable diets in general		O - Offer healthy/sustainable food I - Improve food quality I - Inform people	Health communication messages were disseminated via posters All food stalls were required to offer at least one lower-calorie dish (defined as 500 kcal or less), were strongly encouraged to use healthier oil blends and encouraged to use lower-sodium salt and required that at least two food stalls in each intervention center offered whole-grain rice.	Students & staff	247	2.5 months	11	1) diet quality	1) the between-arm post-intervention difference in the proportion of consumers who had at least one healthier out-of-home dish per week.	1) positive
A139	Seward 2016	A Traffic-Light Label Intervention and Dietary Choices in College Cafeterias	2016	Quantitative	RCT		USA	North America	Cafeteria / canteen	yes	Promotion of healthy and sustainable diets	Healthy and sustainable diets in general		N - Nutrition/sustainability label O - Offer healthy/sustainable food	Traffic-light labeling (red: least nutrient rich; yellow: nutrient neutral; green: most nutrient rich), choice architecture (how choices are presented to consumers), and “healthy-plate” tray stickers.	Students	n.a.	2 months	9	1) diet quality 2) Acceptability	1) sales data 2) surveyresponses on the perception of the interventions	1) noeffect 2) positive
A140	Seward 2018	Student experiences with traffic-light labels at college cafeterias: a mixed methods study	2018	Mixed-Method	Cross-sectional	Qualitative	USA	North America	Cafeteria / canteen	yes	Promotion of healthy and sustainable diets	Healthy and sustainable diets in general		N - Nutrition/sustainability label	Seven-week traffic-light labelling (green = ‘nutrient-rich’, yellow = ‘less nutrient-rich’, red = ‘more nutrient-rich choice in green or yellow’)	Students	1294	2 months	9	1) Acceptability	1) Perceptions of TLLs and food labelling;	1) mostlypositive
A141	Shi 2018	Changes in the nutritional quality of products sold in university vending machines since implementation of the health star rating in 2014; an environmental audit	2018	Quantitative	Quasi-experimental		Australia	High-income Australasia	Vending machine	yes	Promotion of healthy and sustainable diets	Healthy and sustainable diets in general		N - Nutrition/sustainability label	A voluntary front-of-pack labelling, named the Health Star Rating (HSR) system, has been implemented nationally by the Australian government as one strategy to address obesity since 2014.	Students	n.a.	3 years and 3 months	169	1) fidelity 2) Costs 3) Implemetation fidelity	1) Availability of healthy and unhealthy products and beverages 2) Cost of healthy and unhealthy products and beverages 3) Advertising of healthy and unhealthy products and beverages	1) small positive changes 2) no relevant effect 3) no relevant effect
A142	Slapo 2019	Simple Eco-Labels to Nudge Customers Toward the Most Environmentally Friendly Warm Dishes: An Empirical Study in a Cafeteria Setting	2019	Quantitative	Quasi-experimental		Norway	Europe	Cafeteria / canteen	yes	Promotion of healthy and sustainable diets	Reduced carbon footprint		N - Nutrition/sustainability label	The first system was traffic-light labels with three symbols (red, yellow and green), the second system was a single-green label that only labeled the environmentally friendliest dishes, and the third system was a single-red label that only labeled the least environmentally friendly option. Posters were placed in the cafeteria, explaining the labeling systems and the climate impact of different f…	Students	n.a.	1.5 months	7	1) sustainability outcomes 2) sustainability outcomes 3) sustainability outcomes	1) traffic light label: numberof warm dishes sold and sales share of meat, fish and vegetarian dishes. 2) green label: numberof warm dishes sold and sales share of meat, fish and vegetarian dishes. 3) green label: numberof warm dishes sold and sales share of meat, fish and vegetarian dishes.	1) partly positive 2) no effect 3) no effect
A145	Sogari 2019	The Influence of Health Messages in Nudging Consumption of Whole Grain Pasta	2019	Quantitative	Quasi-experimental		USA	North America	Cafeteria / canteen	yes	Promotion of healthy and sustainable diets	Increased whole-grain intake		N - Nutrition/sustainability label	Each day, an information treatment (i.e., no-message condition; vitamin message; fiber message) was alternated assigned to whole grain penne	Students	3734	3 weeks	3	1) diet quality	1) probability of selecting whole grain	1) partly positive
A143	Sogari 2020	Factors influencing the intention to purchase meat-mushroom blended burgers among college students	2020	Quantitative	Cross-sectional		USA	North America	Cafeteria / canteen	no	Promotion of healthy and sustainable diets	Reduced intake of animal-based foods		I - Improve food quality	Survey to ask for purchase intention toward a mushroomblended burgerwith different slogans (made better, made better for your body, made better for the planet)	Students	296	n.a.	n.a.	1) Feasibility	1) factors that influence the intentionto buy mushroom blendedburgers	1) n.a.
A144	Sogari 2022	Toward a reduced meat diet: University North American students' acceptance of a blended meat-mushroom burger	2022	Quantitative	RCT		USA	North America	Cafeteria / canteen	yes	Promotion of healthy and sustainable diets	Reduced intake of animal-based foods		I - Improve food quality	Four treatments: nutrition information, sustainability information, indulgence information, or a control group with no messaging	Students	296	n.a.	n.a.	1) Acceptability 2) Feasibility	1) effect of different message on the eating behaviour 2) change in consumptionbehaviourovertime	1) positive 2) positive
A146	Sower 2019	Testing product, pricing, and promotional strategies for vending machine interventions with a college population	2019	Mixed-Method	Cross-sectional	Qualitative	USA	North America	Vending machine	yes	Promotion of healthy and sustainable diets	Healthy and sustainable diets in general		N - Nutrition/sustainability label U - Use economic tools	Participants were asked (qualitative and quantitative questions) about the new healthy product, its pricing and the promotion	Students	60	n.a.	n.a.	1) Acceptability 2) Acceptability	1) qualitative and quantitative answers of the students concerning preferred product 2) preference for healthy product promotion	1) n.a. 2) positive
A147	Spak 2021	University restaurants menu planning using mathematical modelling	2021	Quantitative	Quasi-experimental		Brazil	Latin America	Cafeteria / canteen	yes	Promotion of healthy and sustainable diets	Healthy and sustainable diets in general		S - Healthy / sustainable retail and food service environment	The study was structured into three stages: a) Data collection in order to identify the dietary preferences of college students. b) Development of a linear programming model for meal preparation. c) Elaboration of a food selection algorithm and feedback of the mathematical model.	Students	n.a.	n.a.	n.a.	1) Feasibility	1) share of the generated meals that met established initial parameters (energy, cholesterole, protein, carbohydrate, dietary fibre, magnesium, manganese, phosphorus, iron, potassium, copper, zinc, thiamine, vitamin C)	1) positive
A148	Spencer 2018a	Student consumer acceptance of plant-forward burrito bowls in which two- thirds of the meat has been replaced with legumes and vegetables: The Flexitarian FlipTM in university dining venues	2018	Quantitative	RCT		USA	North America	Cafeteria / canteen	yes	Promotion of healthy and sustainable diets	Reduced intake of animal-based foods		I - Improve food quality	Three versions of a burrito bowl recipe: HM Mild (high meat control, with mild salsa), LM Mild (low meat, with mild salsa) and LM Spicy (low meat, with spicy salsa) were tested	Students	150	n.a.	n.a.	1) Acceptability	1) surveyanswers on likeability, satisfaction and appearcance liking, and satiety	1) positive
A149	Spencer 2018b	The Flexitarian FlipTM in university dining venues: Student and adult consumer acceptance of mixed dishes in which animal protein has been partially replaced with plant protein	2018	Quantitative	RCT		USA	North America	Cafeteria / canteen	yes	Promotion of healthy and sustainable diets	Reduced intake of animal-based foods		I - Improve food quality	Reformulation of meat dishes:a high-meat/low- legume (HM) sample designed to be the control, and a low-meat/high- legume (LM) sample designed to be the prototype. In the LM samples,50% of the meat was replaced with legumes, holding grains and vegetables constant	Students	118	n.a.	n.a.	1) Acceptability	1) overall liking	1) n.a.
C14	Strasburg 2017	Application of eco-efficiency in the assessment of raw materials consumed by university restaurants in Brazil: A case study	2017	Quantitative	Quasi-experimental		Brazil	Latin America	Cafeteria / canteen	no	Sustainable food service operations	Better energy efficiency		S - Healthy / sustainable retail and food service environment	Calculation of the eco-efficiciancy including aspects such as energy supply (in kilocalories), financial values, environmental impact of the water footprint, and the amount of waste generated by the food of animal and plant origins used were measured. Moreover, the use of other raw materials relevant to this activity, such as cleaning products, disposables, and fuels, were also evaluated.	Students	n.a.	n.a.	n.a.	1) sustainability outcomes	1) Applicability of this procedure to assess eco-efficiency	1) n.a.
C15	Sukma 2022	Chula model for sustainable municipal solid waste management in university canteens	2022	Quantitative	Qualitative		Thailand	South-East Asia	Cafeteria / canteen	no	Sustainable food service operations	Waste management		S - Healthy / sustainable retail and food service environment	Assessment of three scenarios for municipal solid waste management in university canteens: the past scenario; the current scenario (2017–2021); and the future scenario (after 2021)	Students & staff	n.a.	n.a.	n.a.	1) sustainability outcomes	1) Environmental impacts of the three MSW management scenarios in the CU canteens	1) positive
C13	Szczucinski 2020	Increasing Appropriate Composting in High-Traffic University Settings	2020	Quantitative	Quasi-experimental		USA	North America	Cafeteria / canteen	yes	Sustainable food service operations	Waste management		S - Healthy / sustainable retail and food service environment	Establishment of enhanced compost bins (i.e., green colored bins with a hinged door and an accompanying placard indicating site-specific materials that can and cannot be composted)	Students	n.a.	1.5 months	7	1) sustainability outcomes	1) product contamination by inorganic or unsuitable organic refuse.	1) positive
A150	Tam 2017	On campus food purchasing behaviours, preferences and opinions on food availability of university students	2017	Mixed-Method	Cross-sectional	Qualitative	Australia	High-income Australasia	Cafeteria / canteen	no	Promotion of healthy and sustainable diets	Healthy and sustainable diets in general		N - Nutrition/sustainability label O - Offer healthy/sustainable food U - Use economic tools	students completed a survey assessing food purchasing, food choice behaviors, and opinions of the campus food environment and possible interventions	Students	653	1 month	4	1) Views on potential intervention(s)	1) students' responses to the survey	1) positive
B23	Thiagarajah 2012	Impact on Plate Waste of Switching from a Tray to a Trayless Delivery System in a University Dining Hall and Employee Response to the Switch	2012	Mixed-Method	Quasi-experimental	Qualitative	USA	North America	Cafeteria / canteen	yes	Food waste reduction	Reduced consumer food waste		S - Healthy / sustainable retail and food service environment	Trayless dinning implemented	Students	4279	1 week	1	1) sustainability outcomes 2) Feasibility	1) change in food waste 2) employees viewon the new trayless system	1) positive 2) n.a.
C16	Tifferet 2017	Promoting sustainability in a college café by opposite-sex cashiers Sigal Tifferet, Niv Rosenblit, Maya Shalev,	2017	Quantitative	Quasi-experimental		Israel	Europe	Café	yes	Sustainable food service operations	Reduced packaging waste		S - Healthy / sustainable retail and food service environment	Offering a bio-degradable cup with a price surcharge	Students	324	2 weeks	2	1) sustainability outcomes	1) amount of people who agreed to adding 20 cents to their purchase for a bio-degradable cup	1) positive
A151	Tsai 2018	Removal of sugary drinks from vending machines: an Australian university case study	2018	Quantitative	Cross-sectional		Australia	High-income Australasia	Vending machine	yes	Promotion of healthy and sustainable diets	Reduced sugar intake		O - Offer healthy/sustainable food	All vending machines were overhauled at ACU campuses to adhere to the New South Wales (NSW) Healthy Food and Drink for Health Facilities Framework	Students, staff & visitors	n.a.	1 year	52	1) Feasibility	1) change in beverage proportions	1) positive
A152	Turnwald 2019	Increasing Vegetable Intake by Emphasizing Tasty and Enjoyable Attributes: A Randomized Controlled Multisite Intervention for Taste-Focused Labeling	2019	Quantitative	Quasi-experimental		USA	North America	Cafeteria / canteen	yes	Promotion of healthy and sustainable diets	Increased fruit & vegetable intake		O - Offer healthy/sustainable food	Taste-focused labels for vegetable dishes to provide expectations of specific flavors and health-focused labels	Students	n.a.	6 months	26	1) diet quality 2) diet quality	1) selection of vegetables 2) vegetables consumption (mass of vegetables served ina self serving diner)	1) positive 2) positive
A153	van den Bogerd 2020	A free-produce stand on campus: impact on fruit and vegetable intake in Dutch university students	2020	Quantitative	Quasi-experimental		Denmark	Europe	Campus wide	yes	Promotion of healthy and sustainable diets	Increased fruit & vegetable intake		O - Offer healthy/sustainable food	Free fruit and raw snack vegetables were provided. Three interventions, with small changes to the appearance of the stand were made	Students	453	3 weeks	3	1) diet quality	1) fruit and vegetable intake of the students	1) positive
A154	van Kleef 2017	The effect of a default-based nudge on the choice of whole wheat bread	2017	Quantitative	Quasi-experimental		Netherlands	Europe	Kiosk	yes	Promotion of healthy and sustainable diets	Increased whole-grain intake		I - Improve food quality	Default bread (whole wheat versus white) and topping (‘Dutch healthy sandwich topping’ versus croquette) for sandwiches were changed	Students	226	4 days	0.6	1) diet quality	1) sandwich choice made by participants.	1) positive
A155 / B29	Vermote 2018	The effect of a portion size intervention on French fries consumption, plate waste, satiety and compensatory caloric intake: an on-campus restaurant experiment	2018	Quantitative	Quasi-experimental		Belgium	Europe	Cafeteria / canteen	yes	Promotion of healthy and sustainable diets	Healthy and sustainable diets in general	Reduced consumer food waste	I - Improve food quality	French fries’ portions were reduced by 20%	Students	4231	4 days	0.6	1) diet quality 2) Acceptability 3) Uptake 4) sustainability outcomes	1) Total French fries intake 2) perception of the portion size reduction 3) responses to questionnaire (satiety and self-reported calory intake later that day) 4) how many people noticed the intervention 5) amount of plate waste	1) positive 2) mixed 3) neutral 4) unclear 5) unclear	D
A156	Vermote 2019	The effect of nudges aligned with the renewed Flemish Food Triangle on the purchase of fresh fruits: An on-campus restaurant experiment	2019	Quantitative	Quasi-experimental		Belgium	Europe	Cafeteria / canteen	yes	Promotion of healthy and sustainable diets	Increased fruit & vegetable intake		N - Nutrition/sustainability label I - Inform people	Placement of a) Food Triangle posters in the restaurant b) ‘green heart’ icons above the fruit stands c) substitution d) social norm messages at the fruit stands	Students & staff	n.a.	7 months	30	1) diet quality 2) Uptake	1) fruit sales 2) answer to short survey	1) partly positive 2) mostly positive
A157	Viana2018	Healthier vending machines in a university setting: Effective and financially sustainable	2018	Quantitative	Quasi-experimental		USA	North America	Vending machine	yes	Promotion of healthy and sustainable diets	Healthy and sustainable diets in general		N - Nutrition/sustainability label O - Offer healthy/sustainable food U - Use economic tools	Large Healthy Campus Initiative sticker at vending machines, which included a web address for more information regarding the intervention and nutritional criteria for healthier products. Healthier products were each identified with “Eat Well” stickers. Basic choice architecture principles were used to reorganize items in the machines.	Students & staff	n.a.	2 months	9	1) diet quality	1) sales data	1) positive
A158	Villinger 2021	Nudging sugar portions: a real-world experiment	2021	Quantitative	Quasi-experimental		Germany	Europe	Café	yes	Promotion of healthy and sustainable diets	Reduced sugar intake		S - Healthy / sustainable retail and food service environment	Sugar shakers were functionally modified to reduce the amount of sugar in each pour by 47%	Students & staff	n.a.	1 month	4	1) diet quality 2) Acceptability	1) amount of added sugar 2) acceptance to the intervention	1) positive 2) positive
C17	Vilme 2015	Perspectives of Stakeholders on Implementing a Farm-to-University Program at an HBCU	2015	Mixed-Method	Cross-sectional	Qualitative	USA	North America	Cafeteria / canteen	no	Sustainable food service operations	Sourcing practices		N - Nutrition label H - food supply chain	Interviews with he food service food administrators and local farmers. A self-administered questionnaire to assess students’ satisfaction with fruits and vegetables served in campus dining halls in terms of nutrition labels, freshness, taste, appearance, and variety	Cafeteria staff & suppliers	16	n.a.	n.a.	1) Feasibility 2) Acceptability 3) Acceptability	1) upcoming recurrent themes 2) satisfaction with the fruits and vegetables served in campus dining halls 3) students' wish for change	1) overall positive 2) n.a. 3) positive
A159	Vintila 2010	Ecological footprint evaluation of improved student’s menus using fishery products	2010	Quantitative	Qualitative		Romania	Europe	Cafeteria / canteen	no	Promotion of healthy and sustainable diets	Reduced carbon footprint		O - Offer healthy/sustainable food	Modelling a replacement of meat products with fish by 50-100 % and its effect on the ecological footprint	Students	n.a.	n.a.	n.a.	1) sustainability outcomes	1) ecological footprint estimation	1) positive (reducing red meat would decrease foot print)
B24	Visscher 2020	Smaller servings vs. information provision: Results of two interventions to reduce plate waste in two university canteens	2020	Quantitative	quasi-experimental		Switzerland	Europe	Cafeteria / canteen	yes	Food waste reduction	Reduced consumer food waste		S - Healthy / sustainable retail and food service environment I - Inform people public awareness	a) Information about food waste b)y in addition to information, smaller servings were offered	Students	n.a.	3 weeks	3	1) sustainability outcomes	1) amounts of wasted meal components	1) partly positive 2) positive
C18	Waliczek 2016	The Relationship between a Campus Composting Program and Environmental Attitudes, Environmental Locus of Control, Compost Knowledge, and Compost Attitudes of College Students	2016	Quantitative	Quasi-experimental		USA	North America	Campus wide	yes	Sustainable food service operations	Waste management		S - Healthy / sustainable retail and food service environment	Comparison of two public state universities, one of which had an active composting program and the other lackeda composting program	Students	660	n.a.	n.a.	1) Views on interventions	1) responses to survey (environmental attitudes, environmental locus of control, compost knowledge, compost attitudes)	1) positive
A160	Wansink 2015	Trayless cafeterias lead diners to take less salad and relatively more dessert	2013	Quantitative	Quasi-experimental		USA	North America	Cafeteria / canteen	yes	Promotion of healthy and sustainable diets	Healthy and sustainable diets in general		S - Healthy / sustainable retail and food service environment	Trayless dining for one evening	Students	417	2 days	0.3	1) diet quality	1) the percentage of people taking each of the three target foods (salad, entre ́e and dessert) on the two days	1) mixed, kind of negative
A161	Weingarten 2022	Can information influence meat consumption behaviour? An experimental field study in the university canteen	2022	Quantitative	Quasi-experimental		Germany	Europe	Cafeteria / canteen	yes	Promotion of healthy and sustainable diets	Reduced intake of animal-based foods		I - Inform people	Online experimental survey in which participants received either health, environmental, or control information, including a post-measure of attitude and intention to reduce meat consumption	Students	194	2 weeks	2	1) sustainability outcomes	1) Meat purchases	1) mostly null
B25	Whitehair 2013	Written Messages Improve Edible Food Waste Behaviors in a University Dining Facility	2013	Quantitative	Quasi-experimental		USA	North America	Cafeteria / canteen	yes	Food waste reduction	Reduced consumer food waste		I - Inform people public awareness	a) basic prompt-type message providing only a suggestion to not waste food b) feedback-based information on food waste weights in the facility	Students	540	1 month	4	1) sustainability outcomes	1) Food waste	1) positive
A162	Wongprawmas 2023	Nudging Italian University Students towards Healthy and Sustainable FoodChoices: an online experiment	2023	Mixed-Method	Quasi-experimental	Qualitative	Italy	Europe	Cafeteria / canteen	no	Promotion of healthy and sustainable diets	Reduced carbon footprint		N - Nutrition/sustainability label O - Offer healthy/sustainable food	The order of the dishes presented to each group differed, as well as the presence of the "healthy and sustainable" logo in the menus	Students	1312	n.a.	n.a.	1) sustainability outcomes	1) Effect of nudging intervention (dish placement, logos) on students' dish choices	1) mostly positive
A163	Zulkifli 2020	Evaluation of a voluntary augmented reality nutrition menu labelling application (Nutrilabelapps©) usage in a university café: a cross-sectional study in Terengganu, Malaysia	2020	Quantitative	Cross-sectional		Malaysia	High-income Australasia	Café	no	Promotion of healthy and sustainable diets	Healthy and sustainable diets in general		N - Nutrition/sustainability label	Testing of the Nutrilabelapps©, an interactive augmented reality mobile application providing nutrition menu labelling in a university café	Students & staff	108	n.a.	n.a.	1) Acceptability 2) Feasibility	1) 40 points and above in the questionnaire 2) 40 points and above in the questionnaire	1) positive 2) positive
																	352
																	162
																	694.5

## Sheet: Pivot table
Zeilenbeschriftungen	Anzahl von Study ID	Anzahl von Study ID2
Cross-sectional	31	0.150485
Modelling	3	0.0145631
Qualitative	13	0.0631068
Quasi-experimental	143	0.694175
RCT	16	0.0776699
Gesamtergebnis	206	1
